# Supplementary material for: Complex water networks visualized by cryogenic electron microscopy of RNA
Source: Nature. 2025 Mar 11;642(8066):250–9. doi: 10.1038/s41586-025-08855-w (PMC12137144; doi:10.1038/s41586-025-08855-w)
Supplement: Supplementary file 4 — Source Data Files 1–3 – see Supplementary Information for full descriptions. [file 41586_2025_8855_MOESM4_ESM.xlsx]

## Sheet: SourceDataFile1
Model	Residue	Binding site	Overlap with alternative model		Overlap with previous structures		Pass criteria in alternative map
			Mg	Water	Mg	Water
2.2 Å	Mg-409	G-257:OP, U-258:OP, U-305:OP†	#		7yga*, 7ygb*, 7r6l*, 7yg8*, 7xd5*, 7xd6#, 7ygd#, 7yg9#, 8hd6*, 7xd7*, 7ez0*, 1x8w_C#, 7r6n#, 8hd7#, 7ygc#, 7ez2#, 7xd3#, 7r6m*, 7xd4*, 8i7n#
2.2 Å	Mg-410	A-183:OP, A-184:OP, A-186:OP	#		7ygb*, 7r6l#, 1x8w_B#, 1gid_B*, 7xd5#, 7xd6*^, 1hr2_B*^, 8hd6*^, 1gid_A*, 7xd7#, 7ez0#, 8hd7*, 7ez2#, 7xd3*, 7xd4#, 1hr2_A*^, 8i7n*
2.2 Å	Mg-411	A-184:OP, A-186:OP, A-187:OP	#		7yga#, 7ygb#, 7r6l#, 1x8w_B#, 1x8w_D#, 1gid_B#, 1x8w_A*^, 7xd5#, 7xd6#, 1hr2_B#, 8hd6*, 1gid_A*^, 7xd7#, 7ez0#, 1x8w_C*, 7ez2#, 1hr2_A*^, 8i7n#	1hr2_B^, 1hr2_A^
2.2 Å	Mg-412	A-301:OP, A-302:OP	#		7ygb*, 7r6l*, 7xd5#, 7xd6#, 1hr2_B#, 7yg9#, 8hd6#, 7xd7#, 7ez0#, 1x8w_C#, 7r6n*^, 8hd7*^, 7ez2#, 7xd3*^, 7xd4*, 1hr2_A#, 8i7n*
2.2 Å	Mg-413	G-96:N7†	#
2.2 Å	Mg-414	C-166:OP		*^		1hr2_B*, 1hr2_A*
2.2 Å	Mg-415	A-256:OP†, U-273:OP	#	^	7ygb*, 7r6l*, 7xd5*, 7xd6*, 1hr2_B#, 7ygd#, 7yg9#, 8hd6*^, 7xd7*, 7ez0*, 7r6n*, 8hd7*, 7ez2#, 7xd3*, 7r6m*^, 7xd4#, 8i7n#
2.2 Å	Mg-416	A-308:OP	*		7yga*^, 7ygb*, 7r6l*, 7yg8*, 7xd5*, 7xd6*, 1hr2_B#, 7ygd*, 7yg9*, 8hd6*, 7xd7*, 7ez0#, 7r6n*, 8hd7#, 7ygc#, 7ez2#, 7xd3*, 7r6m#, 7xd4*, 1hr2_A#, 8i7n#
2.2 Å	Mg-417	A-304:OP, A-306:OP	#		7yga*, 7ygb*^, 7r6l*^, 7yg8*, 7xd5*, 7xd6*^, 1hr2_B#, 7yg9*^, 8hd6#, 7xd7*, 7ez0#, 7r6n*, 8hd7#, 7ygc*^, 7ez2#, 7xd3#, 7xd4*, 1hr2_A#, 8i7n#
2.2 Å	Mg-418	U-277:O4†					Geometry, Density, Resolved in both half maps, Resolved in full map
2.2 Å	Mg-419	C-262:OP†	^	*	7ygb^, 7r6l^, 7xd5^, 7xd6^, 7xd7^, 8hd7^, 7xd3^, 7r6m^
2.2 Å	Mg-420	A-97:OP	#
2.2 Å	Mg-421	G-164:O6†		*	7yga#, 7ygb#, 7r6l#, 1gid_B*^, 7xd5#, 7xd6#, 1hr2_B#, 7ygd#, 7yg9#, 8hd6*^, 1gid_A*^, 7xd7#, 7ez0#, 1x8w_C#, 7r6n*^, 8hd7*, 7ez2#, 7xd3*, 7r6m*^, 7xd4#, 1hr2_A*^, 8i7n*
2.2 Å	Mg-422	A-28:OP†, A-95:OP†					Geometry, Density
2.2 Å	Mg-423	C-170:OP†				1hr2_A^	Geometry, Density, Resolved in both half maps, Resolved in full map
2.2 Å	Mg-424	A-269:N7†					Geometry, Density, Resolved in one half map, Resolved in full map
2.2 Å	Mg-425	A-299:OP	#
2.2 Å	Mg-426	C-255:OP	#	^
2.2 Å	Mg-427	C-213:OP†		#
2.2 Å	Mg-428	G-272:O6†	#
2.2 Å	Mg-429	A-173:OP†		#	7yga#, 7ygb#, 7r6l#, 1x8w_B#, 1gid_B#, 7yg8#, 7xd5*, 7xd6*, 1hr2_B*, 1gid_A*, 7xd7*, 1x8w_C*^, 7ez2*, 1hr2_A*, 8i7n*	1hr2_B^, 1hr2_A^
2.2 Å	Mg-430	A-187:OP†	#	^	8hd6^
2.2 Å	Mg-431	U-33:OP†					Density, Resolved in both half maps, Resolved in full map
2.2 Å	Mg-432	G-32:N7†					Density, Resolved in one half map, Resolved in full map
2.2 Å	Mg-433	C-255:OP†	^	*^
2.2 Å	Mg-434	A-178:N1†	#			7r6l#, 1hr2_B*, 1hr2_A*^
2.2 Å	Mg-435	U-271:OP†	#
2.2 Å	Mg-436	U-56:O4†					Density, Resolved in both half maps, Resolved in full map
2.2 Å	Mg-437	G-313:O2'†	#
2.2 Å	Mg-438	A-207:OP			8hd6^, 7ez0^, 8i7n^		Density, Resolved in full map
2.2 Å	Mg-439	U-224:O4†				7r6l#, 1x8w_B#, 1hr2_B*^, 1hr2_A*^	Geometry
2.2 Å	Mg-440	A-304:OP†			7ygb^, 7yg8^, 7xd6^, 7ygd^, 7r6n^		Density, Resolved in both half maps, Resolved in full map
2.2 Å	Mg-441	G-358:O6†					Geometry, Density, Resolved in one half map, Resolved in full map
2.2 Å	Mg-442	G-275:O2'†	#
2.2 Å	Mg-443	U-107:OP†	^
2.2 Å	Mg-444	U-326:O4					Geometry, Density, Resolved in both half maps, Resolved in full map
2.2 Å	Mg-445	A-140:O2'†		^
2.2 Å	Mg-446	C-60:OP†		#
2.2 Å	Mg-447	G-164:OP†	#
2.2 Å	Mg-448	A-105:OP†		^
2.2 Å	Mg-449	A-103:OP†			7ygb^		Geometry, Resolved in one half map, Resolved in full map
2.2 Å	Mg-450	A-270:N1†					Geometry, Density, Resolved in one half map
2.2 Å	Mg-451	A-57:OP		^
2.2 Å	Mg-452	C-109:OP		^
2.2 Å	Mg-453	U-155:O2'†					Geometry, Resolved in full map
2.2 Å	Mg-454	C-154:OP		^		1hr2_B^
2.2 Å	Mg-455	U-205:OP†					Geometry, Resolved in one half map, Resolved in full map
2.3 Å	Mg-409	G-257:OP, U-258:OP†	#		7yga*, 7ygb*, 7r6l*, 7yg8*, 7xd5*, 7xd6*, 7ygd*, 7yg9*, 8hd6*, 7xd7*, 7ez0*, 8hd7#, 7ygc*, 7ez2*, 7xd3#, 7r6m*, 7xd4#, 8i7n*
2.3 Å	Mg-410	A-183:OP, A-184:OP†, A-186:OP	#		7ygb*, 7r6l#, 1x8w_B#, 1gid_B*, 7xd5#, 7xd6*, 1hr2_B#, 8hd6*, 1gid_A*, 7xd7#, 7ez0#, 8hd7*, 7ez2#, 7xd3*, 7xd4#, 1hr2_A*, 8i7n*
2.3 Å	Mg-411	A-184:OP, A-186:OP†, A-187:OP	#		7yga#, 7ygb#, 7r6l#, 1x8w_B#, 1x8w_D#, 1gid_B#, 1x8w_A#, 7xd5#, 7xd6#, 1hr2_B#, 8hd6*^, 1gid_A*^, 7xd7#, 7ez0#, 1x8w_C*, 7ez2#, 7xd4#, 1hr2_A*^, 8i7n#
2.3 Å	Mg-412	G-96:N7†	#
2.3 Å	Mg-413	A-301:OP, A-302:OP	#		7ygb*, 7r6l*, 7xd5#, 7xd6#, 1hr2_B#, 7yg9#, 8hd6#, 7xd7#, 7ez0#, 1x8w_C#, 7r6n*^, 8hd7*^, 7ez2#, 7xd3*^, 7xd4*, 1hr2_A#, 8i7n*
2.3 Å	Mg-414	U-259:OP†			7yga^, 7r6l^, 7yg9^, 8hd6^, 7ez0^, 7r6n^, 8hd7^, 7xd3^, 7r6m^, 7xd4^		Geometry, Density, Resolved in one half map, Resolved in full map
2.3 Å	Mg-415	A-256:OP†, U-273:OP	#	^	7ygb*, 7r6l*, 7xd5*, 7xd6*, 1hr2_B#, 7ygd#, 7yg9#, 8hd6*^, 7xd7*, 7ez0*, 7r6n*, 8hd7*, 7ez2#, 7xd3*, 7r6m*^, 7xd4#, 8i7n#
2.3 Å	Mg-416	A-304:OP, A-306:OP	#		7yga*, 7ygb*^, 7r6l*^, 7yg8*, 7xd5*, 7xd6*^, 1hr2_B#, 7yg9*^, 7xd7*, 7ez0#, 7r6n*, 8hd7#, 7ygc*^, 7ez2#, 7xd3#, 7xd4*, 1hr2_A#, 8i7n#
2.3 Å	Mg-417	U-307:OP†, A-308:OP†	*		7yga*^, 7ygb*, 7r6l*, 7yg8*, 7xd5#, 7xd6#, 7ygd*, 7yg9#, 8hd6*, 7xd7#, 7ez0*, 7r6n*^, 8hd7*, 7ygc#, 7ez2*, 7xd3*, 7xd4*, 8i7n*
2.3 Å	Mg-418	G-188:O6†			7ygb*, 7r6l*^, 1x8w_B#, 1gid_B^, 7xd5*, 7xd6#, 1hr2_B#, 7ygd#, 7yg9#, 8hd6*, 1gid_A^, 7xd7*, 7ez0*, 7r6n*^, 7ez2*^, 7r6m*^, 7xd4*, 8i7n^		Geometry, Density, Resolved in both half maps, Resolved in full map
2.3 Å	Mg-419	U-168:OP†				1hr2_B^	Geometry, Density, Resolved in one half map, Resolved in full map
2.3 Å	Mg-420	A-302:OP†		*	8hd6^, 7ez0^, 7xd4^
2.3 Å	Mg-421	U-273:OP†	^	^	8hd6^, 7r6m^
2.3 Å	Mg-422	A-183:O2'†		*
2.3 Å	Mg-423	G-272:O6†	#
2.3 Å	Mg-424	U-305:OP†		^	7yga*, 7r6l*^, 7yg8*, 7xd5*, 7xd6*, 1hr2_B#, 7ygd#, 7yg9#, 8hd6*, 7xd7#, 7ez0*^, 1x8w_C#, 7r6n*^, 8hd7*^, 7ygc#, 7ez2*, 7r6m#, 7xd4*, 1hr2_A#, 8i7n*
2.3 Å	Mg-425	A-97:OP	#
2.3 Å	Mg-426	G-112:N7				7r6l#, 1hr2_A*^	Density, Resolved in full map
2.3 Å	Mg-427	C-213:O2'†					Geometry, Density, Resolved in both half maps, Resolved in full map
2.3 Å	Mg-428	A-178:N1†	#			7r6l#, 1hr2_B*, 1hr2_A*^
2.3 Å	Mg-429	U-106:OP†		*^
2.3 Å	Mg-430	A-299:OP	#
2.3 Å	Mg-431	A-187:OP†	#		8hd6^
2.3 Å	Mg-432	U-177:O2'†		*
2.3 Å	Mg-433	A-299:O2'†					Geometry, Density, Resolved in one half map, Resolved in full map
2.3 Å	Mg-434	G-264:OP†		*
2.3 Å	Mg-435	A-104:OP		*^
2.3 Å	Mg-436	G-275:O2'†	#
2.3 Å	Mg-437	C-262:OP†	^		7yga*, 7ygb^, 7r6l^, 7xd5^, 7xd6^, 7yg9*, 7xd7^, 8hd7^, 7xd3^, 7r6m^
2.3 Å	Mg-438	C-255:OP	#	^
2.3 Å	Mg-439	G-275:OP†		^
2.3 Å	Mg-440	G-313:O2'†	#
2.3 Å	Mg-441	G-164:OP†	#	^
2.3 Å	Mg-442	U-185:OP†					Geometry, Density, Resolved in both half maps, Resolved in full map
2.3 Å	Mg-443	C-260:OP†		^
2.3 Å	Mg-444	A-187:O2'†					Density
2.3 Å	Mg-445	U-271:OP	#	^
2.3 Å	Mg-446	A-46:OP†					Geometry, Resolved in one half map, Resolved in full map
2.3 Å	Mg-447	U-107:OP†	^	#
2.3 Å	Mg-448	U-271:O4†					Geometry, Density, Resolved in both half maps, Resolved in full map
2.3 Å	Mg-449	G-328:OP†					Geometry
2.3 Å	Mg-450	U-258:O4		*
2.3 Å	Mg-451	A-248:OP				7r6l#, 1hr2_A*^	Geometry
2.3 Å	Mg-452	A-299:OP	^
2.3 Å	Mg-453	G-112:OP†				1hr2_B^	Density, Resolved in one half map
2.3 Å	Mg-454	G-212:OP†			8hd7^	1hr2_B^, 1hr2_A^	Geometry, Resolved in full map
2.3 Å	Mg-455	C-48:OP†		^
2.2 Å	Wat-456	A-97:C8†, A-97:O5', A-97:OP, C-98:C5†, C-98:OP, U-300:O2†		#
2.2 Å	Wat-457	U-258:OP, C-260:C2'†, C-260:O2†, C-260:O2', C-260:O3'†, U-305:O5'		#
2.2 Å	Wat-458	A-269:C1'†, A-269:N3†, A-270:C8†, A-270:O4', A-304:N6		#
2.2 Å	Wat-459	A-218:N6, G-254:O2', C-255:N1†, C-255:O4', U-273:O2', U-273:O3'		#
2.2 Å	Wat-460	G-279:O6, G-280:N7, G-280:O6		#	7ez2*
2.2 Å	Wat-461	A-105:O2', U-106:C4'†, U-106:O4'†, G-215:N2, C-216:O2†, U-258:O2, U-258:O2'		#
2.2 Å	Wat-462	A-104:N1†, A-218:N1†, C-255:N3, C-255:O2†, G-272:N2		#
2.2 Å	Wat-463	G-108:N7, U-259:C3'†, U-259:C4'†, U-259:O2', U-259:O3'		*
2.2 Å	Wat-464	C-102:C5†, A-103:C8†, A-103:N7, A-269:C2'†, A-269:C8†, A-269:OP†		#
2.2 Å	Wat-465	A-306:C2†, A-306:C4†, A-306:N3†, U-307:C4†, U-307:O4		#	7yga*, 7yg9*, 8hd7#, 7ygc#
2.2 Å	Wat-466	C-98:N4†, U-300:C2†, U-300:N3†		#
2.2 Å	Wat-467	A-306:N3, A-308:N6, A-308:N7†		#
2.2 Å	Wat-468	C-217:N4, C-255:OP, G-257:C6†, G-257:O6		#
2.2 Å	Wat-469	C-278:C5†, G-279:N7		#
2.2 Å	Wat-470	G-257:O3'†, G-257:OP, U-258:OP†, A-304:O2', A-304:O3', U-305:OP†		#
2.2 Å	Wat-471	A-256:C2†, A-256:N1†, A-302:OP, G-303:OP	*
2.2 Å	Wat-472	A-104:N6, G-257:C4'†, G-257:O2', A-270:N6†					Geometry, Density, Resolved in both half maps, Resolved in full map
2.2 Å	Wat-473	U-185:C4'†, A-186:C5'†, A-186:OP		#
2.2 Å	Wat-474	C-166:OP, U-168:OP†, G-188:O6		#		7r6l#, 1x8w_B#, 1hr2_B*, 1hr2_A*
2.2 Å	Wat-475	C-213:C5†, C-213:N4†, A-214:N6†, A-214:N7		#
2.2 Å	Wat-476	C-99:C5†, C-99:N4		#
2.2 Å	Wat-477	C-99:N4†, G-100:N7		#
2.2 Å	Wat-478	U-271:O2, G-303:C2'†, G-303:N3†, G-303:O5', G-303:OP		#
2.2 Å	Wat-479	A-103:N3, A-104:N7, A-105:N6†, A-269:N6		#
2.2 Å	Wat-480	U-267:O4, A-306:C2†, A-306:N1		#
2.2 Å	Wat-481	G-309:N2, A-342:C2'†, A-342:N3, A-342:O2'		#
2.2 Å	Wat-482	U-259:C2†, U-259:N3, U-259:O2		#	7ygb*, 7xd5*, 7xd6*, 7ez2*
2.2 Å	Wat-483	G-58:C2†, G-58:N2†, G-58:N3, G-58:O2', U-59:O4'†, A-95:C2†, G-96:N2, G-96:N3, G-96:O2'†, A-97:O4'†					Geometry, Density, Resolved in both half maps, Resolved in full map
2.2 Å	Wat-484	G-215:O6, C-216:N4†		#
2.2 Å	Wat-485	U-106:O2		#
2.2 Å	Wat-486	A-219:N3, U-273:O2		#
2.2 Å	Wat-487	C-255:O2', A-256:C5'†, G-257:OP		#		1hr2_B*
2.2 Å	Wat-488	A-268:N6†, A-268:N7†, A-269:N6		#
2.2 Å	Wat-489	U-168:C5'†, U-168:OP, C-170:OP, A-171:C8†, A-171:N7		#		1hr2_B*, 1hr2_A*
2.2 Å	Wat-490	U-168:OP, A-183:N6		#		1hr2_B*
2.2 Å	Wat-491	A-139:C2†, A-139:N3, A-139:O2'†, A-140:O4'†, U-185:O2', U-185:O3'†		#		7r6l#, 1hr2_A*
2.2 Å	Wat-492	A-218:OP, G-254:O6		#
2.2 Å	Wat-493	A-184:N6					Density, Resolved in both half maps, Resolved in full map
2.2 Å	Wat-494	A-218:OP, U-253:O4					Geometry, Density, Resolved in both half maps, Resolved in full map
2.2 Å	Wat-495	G-100:O6, U-101:O4†, U-273:O4		#
2.2 Å	Wat-496	U-273:OP, C-274:N4†	^	#	8hd6^, 7r6m^
2.2 Å	Wat-497	G-272:OP		#
2.2 Å	Wat-498	U-167:N3, A-171:N3, A-171:O2', A-173:N6, G-174:O6		#		7r6l#, 1hr2_A*^
2.2 Å	Wat-499	A-139:OP†, A-140:OP†, G-141:O6†, G-163:N2†		#
2.2 Å	Wat-500	U-271:O2, U-271:O2', G-272:O4', A-304:O2'		#
2.2 Å	Wat-501	G-215:O5', G-215:OP†, C-216:C5†, C-216:OP		#
2.2 Å	Wat-502	A-256:N6†, U-300:OP, U-300:OP		#
2.2 Å	Wat-503	A-183:O2', A-183:O3', G-188:OP	*			1hr2_B*
2.2 Å	Wat-504	U-101:C5†, C-102:N4		#
2.2 Å	Wat-505	C-260:O2, U-305:O5'†		#
2.2 Å	Wat-506	C-274:C3'†, C-274:C6†, G-275:C8†, G-275:OP	^	^
2.2 Å	Wat-507	C-217:OP, G-254:O6					Geometry, Density, Resolved in one half map, Resolved in full map
2.2 Å	Wat-508	G-303:O2', G-303:O3', A-304:OP†		#
2.2 Å	Wat-509	U-277:C6†, U-277:O5'†, U-277:OP, C-278:OP		#
2.2 Å	Wat-510	A-103:OP, A-218:O2', A-218:O3'		#
2.2 Å	Wat-511	U-167:O3'†		#		1hr2_B*
2.2 Å	Wat-512	G-110:N2, U-168:O2, A-183:C2†, A-183:N1		#
2.2 Å	Wat-513	C-60:C5'†, C-60:OP†, C-98:O2, U-277:O2		#
2.2 Å	Wat-514	C-260:C5'†, A-261:C5'†, A-261:OP, G-264:OP	*
2.2 Å	Wat-515	G-254:O2', C-274:OP		#
2.2 Å	Wat-516	C-166:C5†, C-166:N4, U-167:O2, A-171:O2'		#		1hr2_B*
2.2 Å	Wat-517	G-257:C4'†, G-257:O3', A-270:N6†		#
2.2 Å	Wat-518	C-165:O2', C-165:O3', U-182:OP†		#
2.2 Å	Wat-519	A-97:OP†, A-301:OP		#	7xd5^, 7xd6^
2.2 Å	Wat-520	A-219:OP, G-220:N7		#
2.2 Å	Wat-521	U-182:C5†, A-187:C2†, A-187:N1					Geometry, Density, Resolved in one half map, Resolved in full map
2.2 Å	Wat-522	G-164:C5†, G-164:N7, U-177:O2', G-180:N3†	*
2.2 Å	Wat-523	A-105:C5'†, A-105:O5'†, A-105:OP, U-106:OP	*
2.2 Å	Wat-524	C-222:O2†, A-252:N3				1hr2_B^	Geometry, Density, Resolved in one half map, Resolved in full map
2.2 Å	Wat-525	U-167:C5'†, A-171:N6		#
2.2 Å	Wat-526	G-251:N7†, A-252:N6, A-252:N7		#
2.2 Å	Wat-527	G-275:C5'†, G-275:C8†, G-276:OP		#
2.2 Å	Wat-528	A-103:O2', A-103:O3', A-104:OP, A-104:P†	*
2.2 Å	Wat-529	G-108:N3, U-185:OP, U-185:OP		#
2.2 Å	Wat-530	U-101:C3'†, U-101:C6†, U-101:O5', U-101:OP, C-102:C5†, C-102:OP					Geometry, Density, Resolved in one half map, Resolved in full map
2.2 Å	Wat-531	G-276:C8†, G-276:O5', G-276:OP†, U-277:C5†, U-277:OP†		#
2.2 Å	Wat-532	C-165:OP		^		7r6l#, 1hr2_A*^
2.2 Å	Wat-533	C-165:O2†, G-176:N3†, G-176:O2', G-180:O2'		#
2.2 Å	Wat-534	G-257:OP†, U-305:OP	^	#	7r6l^, 7ez0^, 7r6n^, 8hd7^, 7r6m^
2.2 Å	Wat-535	U-162:O4, G-163:O6				1hr2_B*, 1hr2_A*^	Density
2.2 Å	Wat-536	A-31:O2'†, A-95:O5'†, G-96:O5'		#	7xd4*
2.2 Å	Wat-537	G-220:C2'†, G-220:O2', U-221:O4'†, C-274:O3'		#
2.2 Å	Wat-538	U-259:O3'†, C-260:OP, C-260:P†	^	#
2.2 Å	Wat-539	A-97:OP†, C-98:OP		#
2.2 Å	Wat-540	C-137:O2', A-186:O3', A-187:OP†				1x8w_B#, 1hr2_B*^	Geometry, Density, Resolved in one half map, Resolved in full map
2.2 Å	Wat-541	U-107:O4'†, G-215:N2		#
2.2 Å	Wat-542	G-110:C3'†, G-110:C8†, G-110:O5'†, G-111:OP		#
2.2 Å	Wat-543	A-105:O3'†, U-106:OP, U-106:P†, C-216:O2'†	^	#
2.2 Å	Wat-544	U-182:C6†, U-182:OP, G-188:C8†				7r6l#, 1x8w_B#, 1hr2_B*^, 1hr2_A*^	Geometry, Density, Resolved in both half maps, Resolved in full map
2.2 Å	Wat-545	U-307:OP		#
2.2 Å	Wat-546	A-304:OP, U-305:OP		#	7ygb*
2.2 Å	Wat-547	C-98:O5'†, C-98:OP, C-98:P†		^
2.2 Å	Wat-548	A-184:N6†, G-212:O2'		#		1hr2_B*, 1hr2_A*
2.2 Å	Wat-549	U-168:O4', A-183:N6, G-212:O2'†		#
2.2 Å	Wat-550	A-263:N1†, G-264:C2'†, G-264:N3†, G-264:O2', A-265:O4'†		#
2.2 Å	Wat-551	G-92:N2, G-92:N3†, C-98:OP		#
2.2 Å	Wat-552	G-220:C4'†, G-220:O2', G-220:O3', C-274:O2', G-275:O5'†		#
2.2 Å	Wat-553	A-256:OP, A-256:P†		#	7ygb^, 7xd7^, 7ez0^, 8hd7^	1gid_A^
2.2 Å	Wat-554	U-168:C2†, U-168:N1†, U-168:O2'		#
2.2 Å	Wat-555	A-302:N6†, G-303:N7, G-303:O6†		#
2.2 Å	Wat-556	U-101:O4, A-270:OP		#
2.2 Å	Wat-557	C-216:C4†, C-216:C5†, C-216:N4		#
2.2 Å	Wat-558	C-278:N4					Density, Resolved in both half maps, Resolved in full map
2.2 Å	Wat-559	A-218:OP, A-218:P†, A-219:OP		#
2.2 Å	Wat-560	C-99:O2, G-275:N2†, G-276:N3†					Geometry, Density, Resolved in both half maps, Resolved in full map
2.2 Å	Wat-561	U-267:OP, A-268:OP†		#
2.2 Å	Wat-562	G-272:OP, U-300:O2'†		#
2.2 Å	Wat-563	A-187:O2'†, A-187:O3'†, G-188:O5'†, G-188:OP		#
2.2 Å	Wat-564	U-267:O2, G-309:N3†					Geometry, Density, Resolved in both half maps, Resolved in full map
2.2 Å	Wat-565	G-119:N2†, A-125:N1†, A-324:N1†		*
2.2 Å	Wat-566	A-270:O2', U-271:OP†		#
2.2 Å	Wat-567	C-260:OP†	^	^
2.2 Å	Wat-568	A-140:O2', A-214:C5'†, A-214:OP†		#
2.2 Å	Wat-569	G-111:O3', U-168:C4†, U-168:O4, G-188:N2†					Density, Resolved in one half map, Resolved in full map
2.2 Å	Wat-570	G-58:C4'†, G-58:C5'†, A-95:N6†, G-279:O2', G-279:O3', G-280:C5'†		#
2.2 Å	Wat-571	U-271:C5'†, A-301:OP		#	7xd5^, 7xd6^
2.2 Å	Wat-572	G-257:N7		#
2.2 Å	Wat-573	G-309:N7†, U-310:C4†, U-310:C5†, U-310:O4					Geometry, Density
2.2 Å	Wat-574	C-98:OP		^
2.2 Å	Wat-575	U-305:O2					Geometry, Density, Resolved in one half map, Resolved in full map
2.2 Å	Wat-576	G-111:OP, G-188:N2†		#
2.2 Å	Wat-577	A-139:C2†, A-140:N3					Geometry, Density, Resolved in one half map, Resolved in full map
2.2 Å	Wat-578	U-305:N3, U-305:O2†		#
2.2 Å	Wat-579	C-60:O3', U-61:C5'†, U-61:OP†, C-98:O2', C-98:O3', C-99:C5'†		#
2.2 Å	Wat-580	C-48:C4†, C-48:C5†, C-48:N4		#
2.2 Å	Wat-581	G-150:N7†, A-152:OP		#
2.2 Å	Wat-582	A-256:OP		#	7ygb^, 7xd7^, 7ez0^, 8hd7^	1gid_A^
2.2 Å	Wat-583	G-220:N2, U-221:O2†, U-253:O2†, U-253:O2'		#
2.2 Å	Wat-584	A-265:O2', A-265:O3'					Geometry, Density, Resolved in one half map, Resolved in full map
2.2 Å	Wat-585	U-56:C4'†, U-56:O3'†, G-280:C5'†					Geometry, Density, Resolved in both half maps, Resolved in full map
2.2 Å	Wat-586	G-111:C5'†, G-111:O3'†, G-111:OP, G-188:N2†		^
2.2 Å	Wat-587	C-274:O2†, C-274:O2'					Geometry, Density, Resolved in both half maps, Resolved in full map
2.2 Å	Wat-588	C-45:C5†, C-45:OP†, A-46:N6†, A-46:N7		#
2.2 Å	Wat-589	A-268:N3, A-268:O2'		#
2.2 Å	Wat-590	C-166:OP, U-182:OP				1hr2_A^	Geometry, Density, Resolved in both half maps, Resolved in full map
2.2 Å	Wat-591	A-256:N3, G-303:OP		#
2.2 Å	Wat-592	G-254:OP		#
2.2 Å	Wat-593	C-55:C6†, C-55:OP†, U-56:C5†, U-56:OP					Density, Resolved in both half maps, Resolved in full map
2.2 Å	Wat-594	C-211:C2'†, C-211:O2, C-211:O2'					Geometry, Density, Resolved in both half maps, Resolved in full map
2.2 Å	Wat-595	U-101:OP, C-102:OP		#
2.2 Å	Wat-596	U-310:O5'†, U-310:OP, U-310:P†, C-311:OP		#
2.2 Å	Wat-597	A-103:OP†			7ygb^		Geometry, Density, Resolved in both half maps, Resolved in full map
2.2 Å	Wat-598	U-107:OP	#
2.2 Å	Wat-599	A-94:N7					Geometry, Density, Resolved in one half map, Resolved in full map
2.2 Å	Wat-600	A-270:C3'†, A-270:O5', A-270:OP†					Density, Resolved in full map
2.2 Å	Wat-601	U-258:O4, U-259:O4	*
2.2 Å	Wat-602	G-282:N3		*
2.2 Å	Wat-603	C-204:O5', C-204:OP, U-205:C5†, U-205:OP, A-206:N6		*
2.2 Å	Wat-604	U-101:OP		#
2.2 Å	Wat-605	A-265:O4'†, G-360:OP		#
2.2 Å	Wat-606	A-184:C5'†, A-184:OP†, G-188:OP		#
2.2 Å	Wat-607	G-309:C8†, U-310:OP†		#
2.2 Å	Wat-608	G-110:OP		#
2.2 Å	Wat-609	U-34:OP, C-298:O2'		#
2.2 Å	Wat-610	G-32:OP, U-33:OP		#
2.2 Å	Wat-611	G-176:N7, G-176:O6†					Geometry, Density, Resolved in full map
2.2 Å	Wat-612	G-100:N2†, U-101:O4'†		*
2.2 Å	Wat-613	C-211:C5'†, C-211:C6†, C-211:O5'		#
2.2 Å	Wat-614	A-299:N7					Density, Resolved in both half maps, Resolved in full map
2.2 Å	Wat-615	G-276:N2		#
2.2 Å	Wat-616	A-104:OP†, A-268:OP					Density, Resolved in one half map, Resolved in full map
2.2 Å	Wat-617	A-151:C2'†, A-151:O2', A-152:C1'†, A-152:C4'†, A-152:O4', A-225:C5'†, A-226:OP					Geometry
2.2 Å	Wat-618	U-167:C5'†, U-167:OP					Geometry
2.2 Å	Wat-619	A-31:C4'†, A-301:O4'†		*
2.2 Å	Wat-620	C-255:O5'†, C-255:OP	^	#
2.2 Å	Wat-621	C-204:O2, C-204:O2', G-327:C4'†		#
2.2 Å	Wat-622	C-137:N4†, C-138:N4					Geometry, Resolved in one half map
2.2 Å	Wat-623	G-282:O5'†, G-282:OP†, A-283:OP†		*
2.2 Å	Wat-624	U-295:C5†, C-296:N4†					Geometry, Resolved in one half map, Resolved in full map
2.2 Å	Wat-625	U-221:C5'†, G-275:O5', G-275:OP		#
2.2 Å	Wat-626	G-312:O2', G-360:O3'†		^
2.2 Å	Wat-627	A-140:N3, A-140:O2', G-141:O4'†		#
2.2 Å	Wat-628	G-27:C5†, G-27:N7, G-27:O6†, A-57:O5'†, A-57:OP					Geometry
2.2 Å	Wat-629	C-37:C4†, C-37:C5†, A-38:N7					Density, Resolved in full map
2.2 Å	Wat-630	U-307:O2†, U-307:O2'		#
2.2 Å	Wat-631	A-265:OP		^
2.2 Å	Wat-632	U-190:O4				1x8w_B#, 1hr2_B*^	Geometry, Density, Resolved in one half map, Resolved in full map
2.2 Å	Wat-633	C-266:C5'†, C-266:O5'†, C-266:OP					Geometry, Density, Resolved in one half map, Resolved in full map
2.2 Å	Wat-634	G-264:N2†, G-360:C5'†					Density, Resolved in one half map, Resolved in full map
2.2 Å	Wat-635	A-24:C2†, C-93:N4†		#
2.2 Å	Wat-636	A-104:O5'†, A-104:OP, A-105:OP		#
2.2 Å	Wat-637	G-275:N2†					Geometry, Density, Resolved in full map
2.2 Å	Wat-638	G-27:O3'†, A-94:OP†					Geometry, Density, Resolved in one half map, Resolved in full map
2.2 Å	Wat-639	A-219:OP					Geometry, Density, Resolved in both half maps, Resolved in full map
2.2 Å	Wat-640	G-169:C2'†, G-169:N3†, G-169:O2'					Resolved in both half maps, Resolved in full map
2.2 Å	Wat-641	C-204:C5†, U-205:O4				1hr2_B*^
2.2 Å	Wat-642	G-250:OP†, G-251:C8†, G-251:OP				1hr2_B^	Geometry, Density, Resolved in full map
2.2 Å	Wat-643	U-221:O5'†, U-221:OP, C-222:C5†, C-222:OP					Geometry, Resolved in one half map, Resolved in full map
2.2 Å	Wat-644	C-102:C5'†, A-219:O2', A-219:O3'		#
2.2 Å	Wat-645	G-188:C1'†, G-188:C2'†, G-188:C4†, G-188:N3†, G-188:N9†, G-188:O2'†					Density, Resolved in both half maps, Resolved in full map
2.2 Å	Wat-646	A-53:C8†, G-54:OP					Geometry, Density, Resolved in one half map, Resolved in full map
2.2 Å	Wat-647	C-211:OP				1hr2_A^	Geometry, Density, Resolved in both half maps, Resolved in full map
2.2 Å	Wat-648	U-271:OP†, U-271:OP†	^
2.2 Å	Wat-649	A-104:OP, U-267:OP†	^	#
2.2 Å	Wat-650	U-34:O2', U-34:O3'†, G-282:O2', G-282:O3', A-283:C5'†		#
2.2 Å	Wat-651	G-341:O6, G-357:C8†, G-357:N7		*
2.2 Å	Wat-652	U-297:C5†, U-297:OP		#
2.2 Å	Wat-653	G-327:N7			7ygb*		Density, Resolved in both half maps, Resolved in full map
2.2 Å	Wat-654	G-331:C5†, G-331:N7†, U-403:OP					Geometry, Density, Resolved in both half maps, Resolved in full map
2.2 Å	Wat-655	C-208:OP		#
2.2 Å	Wat-656	C-213:OP		^
2.2 Å	Wat-657	A-252:OP†, U-253:C5†, U-253:OP		^
2.2 Å	Wat-658	G-150:N7, G-150:O6†					Geometry
2.2 Å	Wat-659	A-171:OP			7ygb^, 1hr2_B^, 7xd7^, 7ez0^, 7r6n^		Geometry, Resolved in one half map, Resolved in full map
2.2 Å	Wat-660	G-215:OP		#
2.2 Å	Wat-661	A-301:N3, A-301:O2'†, A-302:O4'†					Geometry, Resolved in one half map
2.2 Å	Wat-662	G-195:N2					Geometry, Density, Resolved in one half map, Resolved in full map
2.2 Å	Wat-663	U-297:O2'†					Geometry, Density, Resolved in both half maps, Resolved in full map
2.2 Å	Wat-664	C-47:O3', A-210:O4'		#
2.2 Å	Wat-665	U-205:OP, U-205:P†, A-206:OP		#
2.2 Å	Wat-666	U-155:OP†, U-155:OP†					Geometry
2.2 Å	Wat-667	A-270:OP					Geometry
2.2 Å	Wat-668	G-164:OP	^
2.2 Å	Wat-669	G-313:N1†, G-313:N2					Geometry
2.2 Å	Wat-670	G-150:C1'†, G-150:C4'†, G-150:O4', A-153:N6†		#		1x8w_B#, 1hr2_B*
2.2 Å	Wat-671	U-277:OP†					Geometry
2.2 Å	Wat-672	C-223:OP†, U-224:OP					Geometry, Resolved in one half map, Resolved in full map
2.2 Å	Wat-673	U-267:C5'†, U-267:OP, G-358:O2'†		#
2.2 Å	Wat-674	G-276:OP, G-276:OP		#
2.2 Å	Wat-675	U-59:OP, G-279:C5'†					Geometry, Resolved in one half map, Resolved in full map
2.2 Å	Wat-676	G-150:C2†, G-150:C6†, G-150:N1, G-150:N2†, G-150:O6†, A-153:OP				1x8w_B#, 1hr2_B*
2.2 Å	Wat-677	U-323:O2'					Geometry
2.2 Å	Wat-678	C-298:C5'†, A-299:OP†					Resolved in one half map, Resolved in full map
2.2 Å	Wat-679	G-220:O3'†					Geometry
2.2 Å	Wat-680	G-220:OP, U-221:OP†					Geometry, Resolved in full map
2.2 Å	Wat-681	G-32:OP		^
2.2 Å	Wat-682	A-308:O2'†					Geometry, Resolved in full map
2.2 Å	Wat-683	C-217:OP†, C-217:OP†		#
2.2 Å	Wat-684	G-119:O6†, G-201:O6†, U-202:O4			7ygb*, 1hr2_A*		Geometry
2.2 Å	Wat-685	U-168:O2'†		^		1hr2_B*
2.2 Å	Wat-686	G-169:O2', G-169:O3', G-212:C5'†					Resolved in one half map
2.2 Å	Wat-687	G-360:OP		^
2.2 Å	Wat-688	U-156:O4†					Geometry
2.2 Å	Wat-689	C-47:C5'†, C-47:OP†, C-48:OP	^
2.2 Å	Wat-690	G-92:O2', G-92:O3'					Geometry, Resolved in full map
2.2 Å	Wat-691	G-150:O2', G-150:O3'†, A-151:N7†		#
2.2 Å	Wat-692	A-30:O5'†, A-30:OP, A-30:P†, A-31:N7			7ygb*		Geometry, Resolved in one half map, Resolved in full map
2.2 Å	Wat-693	G-276:OP, U-277:OP†		^
2.2 Å	Wat-694	G-341:O6, G-357:O6					Geometry
2.2 Å	Wat-695	C-193:C5†, C-193:N4					Geometry, Resolved in one half map
2.2 Å	Wat-696	A-115:OP					Geometry, Resolved in one half map, Resolved in full map
2.2 Å	Wat-697	U-271:O5'†, U-271:OP	^
2.2 Å	Wat-698	U-317:O4†, C-318:N4†					Geometry, Resolved in one half map, Resolved in full map
2.2 Å	Wat-699	A-308:OP, A-308:OP, G-309:OP		^
2.2 Å	Wat-700	U-277:O2', C-278:O5'†					Geometry, Resolved in full map
2.2 Å	Wat-701	C-138:OP†		#
2.2 Å	Wat-702	U-185:O4'					Geometry, Resolved in one half map, Resolved in full map
2.2 Å	Wat-703	C-208:O2'†					Geometry, Resolved in one half map, Resolved in full map
2.2 Å	Wat-704	A-104:OP	^	^
2.2 Å	Wat-705	A-115:N7				1hr2_A*	Geometry, Resolved in both half maps, Resolved in full map
2.2 Å	Wat-706	U-185:O4†		^
2.2 Å	Wat-707	U-221:OP, U-221:P†					Geometry
2.2 Å	Wat-708	A-42:O3', U-43:C5†, U-43:OP					Geometry
2.2 Å	Wat-709	U-101:O3'†		^
2.2 Å	Wat-710	C-209:OP, C-211:OP		#
2.3 Å	Wat-456	U-182:O3', A-183:OP, A-186:C3'†, A-186:OP†, A-187:OP†, G-188:OP					Geometry, Density, Resolved in both half maps, Resolved in full map
2.3 Å	Wat-457	A-218:N6, G-254:O2', C-255:C6†, C-255:N1†, C-255:O4', U-273:O2', U-273:O3'		#
2.3 Å	Wat-458	C-102:C5†, A-103:C8†, A-103:N7, A-269:C2'†, A-269:C8†		#
2.3 Å	Wat-459	A-306:C4†, U-307:O4		#	7yga*, 7yg9*, 8hd7#, 7ygc#
2.3 Å	Wat-460	A-269:C1'†, A-269:N3†, A-270:C8†, A-270:O4'†, A-304:N6		#
2.3 Å	Wat-461	A-97:C8†, A-97:O5'†, A-97:OP, C-98:C5†, C-98:OP, U-300:O2†		#
2.3 Å	Wat-462	U-271:C4'†, G-272:OP, U-300:O2', A-301:OP					Geometry, Density, Resolved in both half maps, Resolved in full map
2.3 Å	Wat-463	G-279:O6, G-280:N7, G-280:O6		#	7ygb*, 7ez2*
2.3 Å	Wat-464	C-98:N4†, U-300:C2†, U-300:N3†		#
2.3 Å	Wat-465	A-105:C2'†, A-105:O2', U-106:O4'†, G-215:N2, C-216:O2†, U-258:O2, U-258:O2'		#
2.3 Å	Wat-466	C-99:N4†		#
2.3 Å	Wat-467	A-306:N3, A-308:N6, A-308:N7†		#
2.3 Å	Wat-468	U-258:OP, C-260:C2'†, C-260:O2†, C-260:O2', C-260:O3', U-305:O5'		#
2.3 Å	Wat-469	U-107:O2', G-108:N7, U-259:C4'†, U-259:O2', U-259:O3'		*
2.3 Å	Wat-470	G-257:O3'†, G-257:OP, U-258:OP†, A-304:O2'†, A-304:O3', U-305:OP		#
2.3 Å	Wat-471	U-267:O4, A-306:C2†, A-306:N1		#
2.3 Å	Wat-472	C-166:OP, U-167:O3'†, U-168:OP†, G-188:O6		#		7r6l#, 1x8w_B#, 1hr2_B*, 1hr2_A*
2.3 Å	Wat-473	A-214:N6†, A-214:N7		#
2.3 Å	Wat-474	A-218:C2†, A-218:N1, C-255:N3, C-255:O2†, G-272:N2		#
2.3 Å	Wat-475	A-219:N3, U-273:O2		#
2.3 Å	Wat-476	A-268:N7, A-269:N6		#
2.3 Å	Wat-477	U-340:N3, G-341:C8†, G-341:N7†, A-359:N6, G-360:C6†, G-360:O6†					Geometry, Density
2.3 Å	Wat-478	C-165:OP, C-166:OP, U-168:OP	*			1hr2_B*, 1hr2_A*
2.3 Å	Wat-479	C-99:N4†, G-100:N7, G-100:O6†		#
2.3 Å	Wat-480	A-186:OP		#
2.3 Å	Wat-481	G-163:C8†, G-163:N7, G-164:O6	*		7ygb*, 7r6l#, 1x8w_B#, 1gid_B*, 7xd5*, 7xd6*, 1hr2_B*, 8hd6*, 1gid_A*, 7xd7*, 7ez0*, 7r6n*, 8hd7*, 7ez2*, 7r6m*, 1hr2_A*^, 8i7n*
2.3 Å	Wat-482	G-164:O3'†, C-165:OP, A-183:OP, A-186:N6				7r6l#, 1x8w_B#, 1hr2_B*^, 1hr2_A*^	Geometry, Density, Resolved in both half maps, Resolved in full map
2.3 Å	Wat-483	G-280:N7†, G-281:N7					Geometry, Density, Resolved in both half maps, Resolved in full map
2.3 Å	Wat-484	C-255:O2, G-257:C4'†, G-257:O4'†, G-272:C1'†, G-272:C2'†, G-272:N3, G-272:O2'					Density, Resolved in both half maps, Resolved in full map
2.3 Å	Wat-485	C-60:OP, C-98:O2, U-277:O2		#
2.3 Å	Wat-486	U-271:O2†, U-271:O2', G-272:O4', A-304:O2'		#
2.3 Å	Wat-487	G-100:O6, U-101:O4†, U-273:O4		#
2.3 Å	Wat-488	A-256:O3', U-305:OP, U-305:OP, U-305:P†					Geometry, Density, Resolved in both half maps, Resolved in full map
2.3 Å	Wat-489	G-215:O5', G-215:OP†, C-216:C5†, C-216:OP		#
2.3 Å	Wat-490	A-103:N3, A-104:N7, A-105:N6†, A-269:N6		#
2.3 Å	Wat-491	G-279:N7		#
2.3 Å	Wat-492	U-259:N3, U-259:O2		#	7ygb*, 7xd5*, 7xd6*, 7ez2*
2.3 Å	Wat-493	U-106:O2, U-258:C5'†		#
2.3 Å	Wat-494	C-165:O2', C-165:O3'		#
2.3 Å	Wat-495	A-219:OP, G-220:N7, G-220:O6†		#		1gid_B*
2.3 Å	Wat-496	U-168:OP, A-183:N6		#		1hr2_B*
2.3 Å	Wat-497	U-101:C5†, C-102:N4		#
2.3 Å	Wat-498	U-271:O2, G-303:O5'†, G-303:OP		#
2.3 Å	Wat-499	G-110:C8†, G-110:O5'†, G-110:OP†, G-111:OP		#
2.3 Å	Wat-500	A-308:C3'†, A-308:O5'†, A-308:OP†, G-309:C8†, G-309:OP		^
2.3 Å	Wat-501	G-220:O2', U-221:O4'†, C-274:O3'		#
2.3 Å	Wat-502	C-274:N4†, G-275:N7					Geometry, Density, Resolved in both half maps, Resolved in full map
2.3 Å	Wat-503	U-167:N3, U-167:O4†, A-171:N3, A-171:O2', A-173:N6, G-174:O6		#		7r6l#, 1hr2_A*^
2.3 Å	Wat-504	G-309:N2, A-342:C2†, A-342:C2'†, A-342:N3, A-342:O2'		#
2.3 Å	Wat-505	A-265:OP		^
2.3 Å	Wat-506	A-139:N1, G-164:C4'†					Density, Resolved in one half map, Resolved in full map
2.3 Å	Wat-507	A-97:OP†, C-98:OP		#
2.3 Å	Wat-508	C-217:N4, C-255:OP, G-257:C6†, G-257:O6		#
2.3 Å	Wat-509	A-187:OP†, A-187:OP†	^		8hd6^
2.3 Å	Wat-510	G-272:OP		#
2.3 Å	Wat-511	C-262:OP, U-305:O2', U-305:O3', A-306:OP†	*
2.3 Å	Wat-512	G-257:OP†, U-305:OP		#	7r6l^, 7ez0^, 7r6n^, 8hd7^, 7r6m^
2.3 Å	Wat-513	A-184:N7, C-213:O2', C-213:O3'†					Density, Resolved in both half maps, Resolved in full map
2.3 Å	Wat-514	G-110:N2, U-168:O2, A-183:C2†, A-183:N1		#
2.3 Å	Wat-515	G-281:C8†, G-281:O5'†, G-281:OP†, G-282:N7†, G-282:OP					Geometry, Density, Resolved in one half map, Resolved in full map
2.3 Å	Wat-516	A-139:OP†, A-140:OP†, G-141:O6, G-163:N2†		#
2.3 Å	Wat-517	U-277:C6†, U-277:O5'†, U-277:OP†, C-278:OP		#
2.3 Å	Wat-518	A-94:O3'†, A-95:O5', A-95:OP†, A-95:P†, G-96:O5'		#
2.3 Å	Wat-519	A-139:C2†, A-139:C2'†, A-139:N3, A-139:O2'†, A-140:O4', U-185:O2', U-185:O3'†, A-186:OP†		#		7r6l#, 1hr2_A*
2.3 Å	Wat-520	G-275:C3'†, G-275:C8†, G-276:OP		#
2.3 Å	Wat-521	C-255:O2', G-257:OP		#		1hr2_B*
2.3 Å	Wat-522	A-97:OP†, A-301:OP		#	7xd5^, 7xd6^
2.3 Å	Wat-523	U-168:C5'†, U-168:OP, C-170:OP, A-171:C8†, A-171:N7, A-171:OP†		#		1hr2_B*, 1hr2_A*
2.3 Å	Wat-524	C-211:C3'†, C-211:C5†, C-211:C6†, G-212:C8†, G-212:N7, G-212:OP, C-260:N4					Density, Resolved in both half maps, Resolved in full map
2.3 Å	Wat-525	U-34:OP†, G-281:N2, G-282:N3†, U-297:O2'†		*
2.3 Å	Wat-526	A-218:OP†, G-254:O6		#
2.3 Å	Wat-527	U-273:OP, C-274:N4†	^	#	8hd6^, 7r6m^
2.3 Å	Wat-528	A-184:N6†, G-212:O2', C-213:C5'†		#		1hr2_B*, 1hr2_A*
2.3 Å	Wat-529	G-215:N7†, G-215:O6		#
2.3 Å	Wat-530	G-272:OP		#
2.3 Å	Wat-531	A-103:OP, A-218:O2', A-218:O3'		#
2.3 Å	Wat-532	C-260:O2		#
2.3 Å	Wat-533	G-251:N7, A-252:N6, A-252:N7		#
2.3 Å	Wat-534	A-105:O3', U-106:OP, U-106:P†, C-216:O2', C-216:O4'†		#
2.3 Å	Wat-535	G-254:O2', C-274:OP		#
2.3 Å	Wat-536	C-166:OP	^
2.3 Å	Wat-537	G-257:O6, U-258:O4†				1hr2_B^	Density, Resolved in both half maps, Resolved in full map
2.3 Å	Wat-538	A-304:OP, U-305:OP		#	7ygb*
2.3 Å	Wat-539	C-98:C5†, C-98:C6†, C-98:O5'†, C-98:OP†, C-99:OP†					Density, Resolved in one half map, Resolved in full map
2.3 Å	Wat-540	A-94:OP, A-95:OP			7ygb*		Density, Resolved in one half map, Resolved in full map
2.3 Å	Wat-541	G-276:C8†, G-276:O5', G-276:OP†, U-277:C5†, U-277:OP†		#
2.3 Å	Wat-542	U-271:C5'†, A-301:OP†, A-301:OP†		#
2.3 Å	Wat-543	A-31:N7†, G-32:C5†, G-32:N7, G-32:O6, U-33:O4†					Density, Resolved in both half maps, Resolved in full map
2.3 Å	Wat-544	U-168:O2'		#
2.3 Å	Wat-545	G-117:N2†, C-204:O2, C-204:O2'†		#
2.3 Å	Wat-546	G-215:N2		#
2.3 Å	Wat-547	G-257:C4'†, G-257:O3', A-270:N6†		#
2.3 Å	Wat-548	C-216:OP, C-217:OP†					Geometry, Density, Resolved in both half maps, Resolved in full map
2.3 Å	Wat-549	C-216:C4†, C-216:N4		#
2.3 Å	Wat-550	G-111:N2†, G-111:N3†, G-111:O2'†, U-168:O2					Geometry, Density, Resolved in one half map, Resolved in full map
2.3 Å	Wat-551	U-101:O4, A-270:OP		#
2.3 Å	Wat-552	G-188:C2†, G-188:N1†, G-188:N2†					Density
2.3 Å	Wat-553	U-59:C5†, U-59:C6†, C-60:OP†					Geometry, Density, Resolved in one half map, Resolved in full map
2.3 Å	Wat-554	U-167:C5'†, A-171:N6		#
2.3 Å	Wat-555	G-215:N3†, G-215:O2'					Geometry, Density, Resolved in both half maps, Resolved in full map
2.3 Å	Wat-556	U-259:O3'†, C-260:OP†		#
2.3 Å	Wat-557	U-168:O2†, U-168:O3'†					Geometry, Density, Resolved in both half maps, Resolved in full map
2.3 Å	Wat-558	G-108:N3, U-185:OP, U-185:OP		#
2.3 Å	Wat-559	C-223:C5†, C-223:N4				7r6l#, 1x8w_B#, 1hr2_B*^, 1hr2_A*^	Geometry, Density, Resolved in one half map, Resolved in full map
2.3 Å	Wat-560	A-183:N7, A-184:N6†				1hr2_A*^	Density, Resolved in both half maps, Resolved in full map
2.3 Å	Wat-561	U-168:O4', A-183:N6†, G-212:O2'†		#
2.3 Å	Wat-562	C-266:C3'†, C-266:C5†, C-266:C6†, U-267:OP		^
2.3 Å	Wat-563	A-153:O2'†, C-154:C5'†, G-251:N2, A-252:O4'†					Geometry, Density, Resolved in both half maps, Resolved in full map
2.3 Å	Wat-564	U-167:O3'†		#		1hr2_B*
2.3 Å	Wat-565	A-172:OP†, A-173:OP	#		7yga#, 7ygb#, 7r6l#, 1x8w_B#, 1gid_B*, 7xd5*, 7xd6*, 1hr2_B*, 1gid_A*, 7xd7*, 1x8w_C^, 7ez2*, 1hr2_A*, 8i7n*	1hr2_B^, 1hr2_A^
2.3 Å	Wat-566	G-119:N2†, U-202:O2'		*
2.3 Å	Wat-567	C-165:OP		^		1hr2_A^
2.3 Å	Wat-568	G-32:OP, U-33:OP		#
2.3 Å	Wat-569	A-31:O2', A-31:O3', A-301:O4'					Geometry, Density, Resolved in both half maps, Resolved in full map
2.3 Å	Wat-570	G-220:O2', G-220:O3', C-274:O2', G-275:O5'†		#
2.3 Å	Wat-571	A-256:N6†, U-300:OP†, U-300:OP†		#
2.3 Å	Wat-572	A-299:C5'†, U-300:OP†					Geometry, Density, Resolved in one half map, Resolved in full map
2.3 Å	Wat-573	C-213:OP	#	^
2.3 Å	Wat-574	C-217:OP†, A-218:OP					Geometry, Density, Resolved in full map
2.3 Å	Wat-575	G-303:O2', G-303:O3'		#
2.3 Å	Wat-576	G-111:O5'†, G-111:OP†, G-112:OP				1hr2_B^	Geometry, Density
2.3 Å	Wat-577	U-101:OP, C-102:OP		#
2.3 Å	Wat-578	A-265:O2'†, A-265:O4'†, G-360:OP		#
2.3 Å	Wat-579	A-139:O2', U-185:O3'†, A-186:C5'†					Density, Resolved in one half map, Resolved in full map
2.3 Å	Wat-580	A-104:O5', A-104:OP†, A-105:OP		#
2.3 Å	Wat-581	A-248:O2', G-250:O6†, G-251:C6†, G-251:O6					Geometry, Resolved in one half map, Resolved in full map
2.3 Å	Wat-582	A-225:N7					Geometry, Density, Resolved in full map
2.3 Å	Wat-583	A-268:N3†, A-268:O2'		#
2.3 Å	Wat-584	C-255:OP†, G-257:N7		#
2.3 Å	Wat-585	A-256:N3†, G-303:OP†		#
2.3 Å	Wat-586	C-47:C5†, C-48:N4		#
2.3 Å	Wat-587	A-270:O2'†, U-271:OP†		#
2.3 Å	Wat-588	A-301:O4'†		*
2.3 Å	Wat-589	A-184:C5'†, A-184:OP†, G-188:OP		#
2.3 Å	Wat-590	U-34:OP, C-298:O2'		#
2.3 Å	Wat-591	G-181:C8†, U-182:C5†, U-182:OP†					Geometry, Density, Resolved in one half map, Resolved in full map
2.3 Å	Wat-592	A-31:O4', A-95:OP					Geometry, Density, Resolved in full map
2.3 Å	Wat-593	U-307:OP, U-307:OP		#
2.3 Å	Wat-594	A-256:OP		#	7ygb^, 7xd7^, 7ez0^, 8hd7^	1gid_A^
2.3 Å	Wat-595	G-303:O3', A-304:OP†					Geometry, Density, Resolved in one half map, Resolved in full map
2.3 Å	Wat-596	U-267:OP, A-268:OP†		#
2.3 Å	Wat-597	A-252:O5'†, A-252:OP, A-252:P†, U-253:OP		^
2.3 Å	Wat-598	C-166:C5†, C-166:N4, U-167:O2†, A-171:O2'		#		1hr2_B*
2.3 Å	Wat-599	C-45:C5†, C-45:OP†, A-46:N6, A-46:N7		#
2.3 Å	Wat-600	C-211:C5'†, C-211:C6†, C-211:O5'		#
2.3 Å	Wat-601	A-263:N1†, G-264:C2'†, G-264:N3†, G-264:O2', A-265:O4'†		#
2.3 Å	Wat-602	A-218:OP, A-219:OP		#
2.3 Å	Wat-603	G-309:C8†, U-310:OP†		#
2.3 Å	Wat-604	G-329:N7†, A-330:N7					Geometry
2.3 Å	Wat-605	C-93:O2', C-93:O4'†, C-98:OP					Geometry, Density, Resolved in one half map
2.3 Å	Wat-606	G-150:C1'†, G-150:O4'†, A-153:N6		#		1x8w_B#, 1hr2_B*^
2.3 Å	Wat-607	C-255:OP†	^	#
2.3 Å	Wat-608	C-204:OP†, U-205:OP, A-206:N6		*
2.3 Å	Wat-609	C-60:O3', U-61:C5'†, U-61:OP, C-98:O2', C-98:O3', C-99:C5'†		#
2.3 Å	Wat-610	U-271:O4†, U-307:O2', U-307:O3'					Geometry, Density, Resolved in both half maps, Resolved in full map
2.3 Å	Wat-611	U-101:O4'†		*
2.3 Å	Wat-612	G-276:N2		#
2.3 Å	Wat-613	A-256:OP		#	7ygb^, 7xd7^, 7ez0^, 8hd7^	1gid_A^
2.3 Å	Wat-614	C-260:C5'†, C-260:OP		^
2.3 Å	Wat-615	C-209:OP, U-305:C6†					Geometry, Density, Resolved in both half maps, Resolved in full map
2.3 Å	Wat-616	C-274:OP†					Geometry, Density, Resolved in both half maps, Resolved in full map
2.3 Å	Wat-617	C-255:C5'†, C-274:OP†					Geometry, Density, Resolved in both half maps, Resolved in full map
2.3 Å	Wat-618	A-269:N1					Geometry, Density, Resolved in both half maps
2.3 Å	Wat-619	U-310:O5'†, U-310:OP, U-310:P†, C-311:OP		#
2.3 Å	Wat-620	C-223:N4†, U-224:O4, A-248:C8†, A-248:OP, G-250:O6†					Geometry, Density
2.3 Å	Wat-621	C-165:O2†, G-176:N3, G-176:O2'†, G-180:O2'		#
2.3 Å	Wat-622	G-279:OP					Geometry, Density, Resolved in one half map, Resolved in full map
2.3 Å	Wat-623	G-279:O2'†, G-279:O3'		#
2.3 Å	Wat-624	G-215:OP†, C-216:OP					Geometry, Density, Resolved in both half maps, Resolved in full map
2.3 Å	Wat-625	G-188:OP		#
2.3 Å	Wat-626	C-260:OP		^
2.3 Å	Wat-627	U-297:C4†, U-297:C5†, U-297:O4†, C-298:N4†					Geometry, Density, Resolved in both half maps, Resolved in full map
2.3 Å	Wat-628	C-138:O2'†, G-163:O6†					Density, Resolved in one half map, Resolved in full map
2.3 Å	Wat-629	G-111:OP		#
2.3 Å	Wat-630	C-189:OP†, U-190:C5†, U-190:OP†					Geometry, Density, Resolved in one half map, Resolved in full map
2.3 Å	Wat-631	C-60:O2†, C-60:O2'					Density, Resolved in both half maps, Resolved in full map
2.3 Å	Wat-632	A-113:C8†, A-113:O5'†, A-113:OP†					Geometry
2.3 Å	Wat-633	G-150:O2', G-150:O3'†, A-151:C8†, A-151:N7		#
2.3 Å	Wat-634	G-150:C5†, G-150:C8†, G-150:N7, A-152:OP		#
2.3 Å	Wat-635	U-253:OP†, G-254:OP		#
2.3 Å	Wat-636	G-220:N2†, U-221:O2†, U-253:C2'†, U-253:O2†, U-253:O2'		#
2.3 Å	Wat-637	G-358:O2'†, G-358:O3'†					Geometry, Density, Resolved in one half map, Resolved in full map
2.3 Å	Wat-638	G-312:O2'		^
2.3 Å	Wat-639	C-99:OP, G-100:OP†					Geometry, Density, Resolved in one half map, Resolved in full map
2.3 Å	Wat-640	C-127:O5'†, C-127:OP, C-128:OP				7r6l#, 1hr2_A*^	Geometry, Density, Resolved in one half map, Resolved in full map
2.3 Å	Wat-641	A-301:O3'†, A-302:C5'†, A-302:OP†					Geometry, Density
2.3 Å	Wat-642	G-254:OP, C-255:OP	*
2.3 Å	Wat-643	G-303:N7		#
2.3 Å	Wat-644	U-310:C6†, U-310:O5'†, C-311:C5†, C-311:C6†, C-311:OP					Geometry, Density, Resolved in one half map, Resolved in full map
2.3 Å	Wat-645	G-110:OP		#
2.3 Å	Wat-646	C-93:OP†, A-94:OP†					Geometry, Density, Resolved in one half map, Resolved in full map
2.3 Å	Wat-647	U-101:C4'†, U-101:O3'		^
2.3 Å	Wat-648	A-140:O2', A-214:C5'†, A-214:OP†	^	#
2.3 Å	Wat-649	C-217:OP		#
2.3 Å	Wat-650	U-34:OP					Geometry, Density, Resolved in both half maps, Resolved in full map
2.3 Å	Wat-651	C-204:C5†, C-204:OP
2.3 Å	Wat-652	G-313:N7, G-313:OP†					Geometry, Density, Resolved in one half map, Resolved in full map
2.3 Å	Wat-653	A-103:O2'†, A-104:OP†, A-268:OP†					Density, Resolved in both half maps, Resolved in full map
2.3 Å	Wat-654	G-92:O5'†, G-92:OP, C-93:C5†, C-93:OP					Geometry, Density, Resolved in one half map, Resolved in full map
2.3 Å	Wat-655	G-282:C8†, G-282:N7†, A-283:OP†		*
2.3 Å	Wat-656	C-213:OP, C-213:P†, A-214:OP					Geometry, Resolved in full map
2.3 Å	Wat-657	A-104:OP†, U-106:O4					Geometry, Resolved in one half map, Resolved in full map
2.3 Å	Wat-658	U-101:OP		#
2.3 Å	Wat-659	A-218:O3'†, A-219:OP†					Geometry, Density, Resolved in full map
2.3 Å	Wat-660	A-359:N1†, G-360:N3†					Geometry, Density, Resolved in both half maps, Resolved in full map
2.3 Å	Wat-661	U-205:OP, A-206:OP		#
2.3 Å	Wat-662	G-212:OP†, C-213:OP	^	^
2.3 Å	Wat-663	G-108:O3'†, C-109:O5'†					Geometry, Density, Resolved in full map
2.3 Å	Wat-664	A-104:OP, U-267:OP†		#
2.3 Å	Wat-665	U-221:C5'†, G-275:O5'†, G-275:OP, G-275:P†		#
2.3 Å	Wat-666	U-305:N3		#
2.3 Å	Wat-667	G-92:N2†, C-98:OP		#
2.3 Å	Wat-668	G-169:O3'†, C-170:C5'†, C-170:OP†					Density, Resolved in both half maps, Resolved in full map
2.3 Å	Wat-669	A-24:C2†, C-93:N4†		#
2.3 Å	Wat-670	G-215:OP		#
2.3 Å	Wat-671	A-57:OP	^
2.3 Å	Wat-672	G-215:OP†		^
2.3 Å	Wat-673	A-140:C4'†, A-140:O2', A-140:O3', A-214:O3'†, G-215:OP†					Density, Resolved in both half maps, Resolved in full map
2.3 Å	Wat-674	C-60:C3'†, C-60:C6†, C-60:O5'†, U-61:OP					Geometry, Density, Resolved in one half map, Resolved in full map
2.3 Å	Wat-675	C-45:O2, C-45:O2'†, C-170:O2					Geometry, Density, Resolved in one half map, Resolved in full map
2.3 Å	Wat-676	C-296:O5'†, C-296:OP†, U-297:C5†, U-297:OP		#
2.3 Å	Wat-677	C-213:OP	^	^
2.3 Å	Wat-678	A-105:OP	^
2.3 Å	Wat-679	A-31:OP†, G-32:OP		^
2.3 Å	Wat-680	G-169:OP				1hr2_A^	Geometry, Resolved in both half maps, Resolved in full map
2.3 Å	Wat-681	U-135:O2†, A-136:C1'†, A-187:C8†					Geometry, Density, Resolved in both half maps, Resolved in full map
2.3 Å	Wat-682	C-203:O2'†, C-203:O3'					Geometry, Resolved in one half map, Resolved in full map
2.3 Å	Wat-683	C-170:O2†, C-170:O2', A-171:O4'†, A-172:C8†					Geometry, Density, Resolved in both half maps, Resolved in full map
2.3 Å	Wat-684	G-358:O5'†, G-358:OP†, A-359:OP					Geometry, Resolved in one half map, Resolved in full map
2.3 Å	Wat-685	U-107:O4'†					Geometry, Resolved in both half maps, Resolved in full map
2.3 Å	Wat-686	C-166:O3'					Geometry
2.3 Å	Wat-687	G-50:N7†					Geometry, Density, Resolved in one half map, Resolved in full map
2.3 Å	Wat-688	G-341:O6		*
2.3 Å	Wat-689	A-248:O2', G-250:N7†, G-251:N7†					Geometry
2.3 Å	Wat-690	U-307:O2†, U-307:O2'		#
2.3 Å	Wat-691	A-308:OP, G-309:OP		^
2.3 Å	Wat-692	U-107:O2					Geometry, Density, Resolved in both half maps, Resolved in full map
2.3 Å	Wat-693	A-269:OP					Geometry, Resolved in full map
2.3 Å	Wat-694	G-276:OP†		#
2.3 Å	Wat-695	C-55:N4					Geometry, Resolved in one half map
2.3 Å	Wat-696	G-40:O2'†					Geometry, Resolved in one half map, Resolved in full map
2.3 Å	Wat-697	G-149:O6†, G-150:C6†, G-150:O6					Geometry, Resolved in full map
2.3 Å	Wat-698	G-169:N2, G-169:N3†, C-170:O4'†					Resolved in both half maps, Resolved in full map
2.3 Å	Wat-699	U-323:O4†, G-327:O6					Resolved in one half map
2.3 Å	Wat-700	C-209:OP†, G-303:OP			7ygb*		Geometry, Resolved in both half maps, Resolved in full map
2.3 Å	Wat-701	U-259:O4					Density, Resolved in both half maps, Resolved in full map
2.3 Å	Wat-702	C-298:OP, A-299:OP					Geometry, Resolved in both half maps, Resolved in full map
2.3 Å	Wat-703	A-301:N7†, A-301:OP		^	7xd5^, 7xd6^
2.3 Å	Wat-704	A-151:N7†					Geometry
2.3 Å	Wat-705	U-34:O2', U-34:O3'†, G-282:O2', G-282:O3', A-283:C5'†		#
2.3 Å	Wat-706	C-208:OP		#
2.3 Å	Wat-707	G-303:OP					Geometry
2.3 Å	Wat-708	G-276:O2', G-276:O3'†					Geometry
2.3 Å	Wat-709	A-105:OP	^
2.3 Å	Wat-710	U-185:O4, G-215:O4'†		^
2.3 Å	Wat-711	A-94:OP			7ygb^		Geometry, Resolved in both half maps, Resolved in full map
2.3 Å	Wat-712	A-265:O3'†, C-266:OP†					Geometry, Resolved in one half map, Resolved in full map
2.3 Å	Wat-713	C-60:OP, C-60:P†, U-277:O2†, U-277:O2'†	#
2.3 Å	Wat-714	C-138:OP		#
2.3 Å	Wat-715	U-267:C5'†, U-267:OP, G-358:O2'†		#
2.3 Å	Wat-716	C-47:O3', A-210:O4'†		#
2.3 Å	Wat-717	C-109:OP	^
2.3 Å	Wat-718	A-252:OP				1hr2_A^	Geometry
2.3 Å	Wat-719	C-102:C5'†, A-219:O2', A-219:O3'		#
2.3 Å	Wat-720	C-209:OP, C-211:OP		#
2.3 Å	Wat-721	C-154:OP	^			1hr2_B^
2.3 Å	Wat-722	U-277:OP, C-278:OP		^
2.3 Å	Wat-723	C-296:O2', U-297:O4'†					Geometry
2.3 Å	Wat-724	A-263:O3'†, G-264:OP					Geometry, Resolved in both half maps, Resolved in full map
2.3 Å	Wat-725	C-362:OP†					Geometry, Resolved in both half maps, Resolved in full map
2.3 Å	Wat-726	C-278:O3'†
2.3 Å	Wat-727	G-116:N2, U-205:O2†					Geometry, Resolved in both half maps, Resolved in full map
2.3 Å	Wat-728	G-309:O2'†					Geometry
2.3 Å	Wat-729	A-153:OP†					Resolved in one half map
2.3 Å	Wat-730	C-154:O5'†, C-154:OP†				1hr2_B^	Geometry
2.3 Å	Wat-731	A-140:N3, A-140:O2'†, G-141:O4'		#
2.3 Å	Wat-732	A-140:OP, G-141:OP†					Geometry
2.3 Å	Wat-733	G-141:OP, G-215:OP†					Geometry, Resolved in one half map, Resolved in full map
2.3 Å	Wat-734	A-343:OP†					Geometry, Resolved in one half map, Resolved in full map
2.3 Å	Wat-735	G-44:N3†, G-44:O2'					Geometry, Resolved in full map
2.3 Å	Wat-736	G-54:O2'					Geometry

## Sheet: SourceDataFile2
RNA atoms bound	Average occupancy in MD simulation	Maximum occupancy in one MD simulation	Agreement with SWIM/cryo-EM
A-172:OP A-173:OP	0.968882	1.07581	Water binding site not found in any cryoEM maps.
A-184:OP U-185:C4' A-186:OP A-187:OP	0.905835	1	Water binding site not found in any cryoEM maps.
U-307:OP A-308:OP	0.896596	1.21	Water binding site not found in any cryoEM maps.
C-165:OP A-183:OP A-186:N6	0.864992	0.985366	Water binding site found in only one cryoEM map.
U-34:OP U-34:C5	0.819449	0.917563	Water binding site not found in any cryoEM maps.
A-139:C2 A-183:OP A-186:OP A-186:C8 A-186:N7	0.81248	0.9525	Water binding site not found in any cryoEM maps.
G-281:OP G-281:O5' G-282:OP	0.81248	0.922078	Water binding site found in only one cryoEM map.
G-110:OP G-111:OP	0.808752	1.1375	Water binding site not found in any cryoEM maps.
A-184:N7 A-184:N6	0.80859	0.942238	Water binding site found in only one cryoEM map.
U-33:O4 U-34:O4 A-35:N6	0.805835	0.95	Water binding site not found in any cryoEM maps.
C-127:O3' C-127:O2' U-202:OP	0.804538	0.992481	Water binding site not found in any cryoEM maps.
A-113:C6 A-113:N6 A-113:N1 A-113:C2 A-206:N9 A-206:C8 A-206:N7 A-207:OP	0.798703	0.913357	Water binding site not found in any cryoEM maps.
A-184:N7 C-213:O3' C-213:O2'	0.789303	0.9325	Water binding site found in only one cryoEM map.
A-256:P A-256:OP	0.784765	0.994805	Water binding site not found in any cryoEM maps.
A-114:OP A-206:N6 A-206:N1	0.775851	0.895	Water binding site not found in any cryoEM maps.
C-203:P C-203:OP	0.768233	0.895	Water binding site not found in any cryoEM maps.
A-171:C5' A-171:C4' A-171:C3' A-172:P A-172:OP	0.755592	0.887955	Water binding site not found in any cryoEM maps.
U-33:OP	0.74376	0.86	Water binding site not found in any cryoEM maps.
A-225:C8 A-225:N7 A-225:C5 A-225:N6	0.743598	0.873494	Water binding site found in only one cryoEM map.
A-256:P A-256:OP	0.742626	0.879552	Water binding site found in both cryoEM maps.
C-127:OP C-128:OP	0.740681	0.885417	Water binding site not found in any cryoEM maps.
U-348:OP U-348:O5' G-349:OP	0.737601	0.837545	Water binding site not found in any cryoEM maps.
C-255:O3' A-256:OP U-273:OP C-274:OP	0.735818	0.974026	Binding site found in both cryoEM maps as a magnesium ion binding site.
C-364:O2' C-364:O2 U-365:O4'	0.735494	0.779747	Water binding site not found in any cryoEM maps.
U-120:O4 C-121:N4	0.73517	0.834586	Water binding site not found in any cryoEM maps.
A-187:C6 A-187:N6 A-187:N1 A-187:C2	0.723987	0.915	Water binding site found in only one cryoEM map.
U-52:C2 U-52:O2	0.722366	0.790614	Water binding site not found in any cryoEM maps.
C-127:OP C-128:OP C-128:C5	0.720746	0.813253	Water binding site found in only one cryoEM map.
A-284:N6 G-285:C6 G-285:O6 C-293:N4	0.717828	0.778646	Water binding site not found in any cryoEM maps.
C-260:OP	0.716856	0.9	Water binding site found in only one cryoEM map.
C-145:OP	0.708914	0.763021	Water binding site not found in any cryoEM maps.
A-207:C2' A-207:O2' A-207:C2 A-207:N3	0.705835	0.985663	Water binding site not found in any cryoEM maps.
C-293:N4 U-294:C4 U-294:O4	0.705511	0.7775	Water binding site not found in any cryoEM maps.
U-307:OP	0.705024	0.952381	Water binding site found in only one cryoEM map.
U-273:OP	0.703079	0.979221	Water binding site not found in any cryoEM maps.
A-46:OP A-46:O5' C-47:OP	0.700648	0.831541	Water binding site not found in any cryoEM maps.
C-255:C5' C-274:OP	0.698865	0.884477	Water binding site found in only one cryoEM map.
A-183:P A-183:OP A-184:OP A-184:N7	0.697083	0.932468	Water binding site not found in any cryoEM maps.
U-177:P U-177:OP U-177:O5'	0.696596	0.887955	Water binding site not found in any cryoEM maps.
C-143:N4 A-159:N6 G-160:O6	0.696434	0.820253	Water binding site not found in any cryoEM maps.
A-173:OP G-174:N7	0.695138	0.924479	Water binding site not found in any cryoEM maps.
U-142:O4 C-143:C4 C-143:N4 C-143:C5	0.692707	0.819277	Water binding site not found in any cryoEM maps.
C-193:OP C-193:O5' G-194:OP	0.689141	0.817722	Water binding site not found in any cryoEM maps.
G-363:N2	0.68363	0.735	Water binding site not found in any cryoEM maps.
C-138:OP A-139:OP	0.683468	0.844765	Water binding site not found in any cryoEM maps.
C-128:N4	0.682658	0.760976	Water binding site not found in any cryoEM maps.
G-134:N2 U-135:C1'	0.681848	0.768953	Water binding site not found in any cryoEM maps.
G-50:N2	0.679254	0.740072	Water binding site not found in any cryoEM maps.
C-124:OP	0.678282	0.79	Water binding site not found in any cryoEM maps.
U-202:O4 C-203:N4	0.677634	0.81203	Water binding site not found in any cryoEM maps.
G-220:OP G-220:O5' U-221:OP	0.677147	0.859944	Water binding site not found in any cryoEM maps.
U-182:P U-182:OP G-188:C8	0.676985	0.846753	Water binding site found in only one cryoEM map.
A-304:C2 U-307:C4 U-307:O4 U-307:C5	0.673906	0.85	Water binding site found in both cryoEM maps.
G-160:C2 G-160:N2	0.669854	0.76962	Water binding site not found in any cryoEM maps.
G-242:C2 G-242:N2 G-242:N3	0.669692	0.744304	Water binding site not found in any cryoEM maps.
U-317:C3' U-317:C2' U-317:C6 C-318:P C-318:OP	0.667585	0.824373	Water binding site not found in any cryoEM maps.
C-189:N4	0.667099	0.849398	Water binding site not found in any cryoEM maps.
G-279:OP G-279:O5' G-280:OP	0.665478	0.863799	Water binding site not found in any cryoEM maps.
G-195:N2 A-196:C1'	0.664182	0.741463	Water binding site found in only one cryoEM map.
A-136:N7 C-137:N4	0.663857	0.804878	Water binding site not found in any cryoEM maps.
A-184:OP A-186:OP	0.662561	0.830729	Water binding site not found in any cryoEM maps.
C-203:P C-203:OP C-203:OP	0.661912	0.915	Water binding site not found in any cryoEM maps.
G-245:N2	0.66013	0.708861	Water binding site not found in any cryoEM maps.
C-138:OP C-138:C5 C-138:C6	0.658185	0.78961	Water binding site not found in any cryoEM maps.
A-35:OP	0.658185	0.740072	Water binding site not found in any cryoEM maps.
G-134:O6 U-135:O4 A-187:N6	0.656726	0.809756	Water binding site not found in any cryoEM maps.
G-129:OP	0.656078	0.815126	Water binding site not found in any cryoEM maps.
U-34:OP	0.654133	0.885542	Water binding site not found in any cryoEM maps.
U-75:OP A-347:OP	0.653485	0.877256	Water binding site not found in any cryoEM maps.
G-194:N7 G-195:N7 G-195:O6	0.652026	0.8525	Water binding site not found in any cryoEM maps.
G-191:N2	0.649109	0.731646	Water binding site not found in any cryoEM maps.
C-298:O3' C-298:O2' A-299:OP	0.642301	0.830729	Water binding site not found in any cryoEM maps.
C-48:N4	0.641977	0.7075	Water binding site found in both cryoEM maps.
C-121:O3' A-122:OP	0.638898	0.85	Water binding site not found in any cryoEM maps.
A-374:O2' A-374:N3 U-375:O4'	0.638088	0.702509	Water binding site not found in any cryoEM maps.
A-123:O2' G-195:N7 A-196:N7	0.637763	0.826715	Water binding site not found in any cryoEM maps.
U-273:OP	0.636953	0.941176	Water binding site not found in any cryoEM maps.
C-145:N4	0.636305	0.75	Water binding site not found in any cryoEM maps.
C-217:OP C-217:C5'	0.632901	0.771084	Water binding site not found in any cryoEM maps.
C-121:P C-121:OP C-121:OP	0.631605	0.710938	Water binding site not found in any cryoEM maps.
A-140:OP G-141:OP G-141:C8 G-141:N7 U-142:O4	0.631442	0.859375	Water binding site not found in any cryoEM maps.
G-337:N2	0.63128	0.698734	Water binding site not found in any cryoEM maps.
G-126:OP C-127:OP C-127:C5	0.629498	0.722892	Water binding site not found in any cryoEM maps.
G-32:OP U-33:OP	0.629335	0.835	Water binding site found in both cryoEM maps.
C-121:OP	0.629011	0.825	Water binding site not found in any cryoEM maps.
U-36:OP	0.627715	0.7325	Water binding site not found in any cryoEM maps.
U-34:O2	0.626094	0.669271	Water binding site not found in any cryoEM maps.
U-75:C1' G-346:N2	0.625284	0.668293	Water binding site not found in any cryoEM maps.
C-321:N4 U-322:O4	0.624959	0.701299	Water binding site not found in any cryoEM maps.
C-37:OP C-37:C5	0.624635	0.700361	Water binding site not found in any cryoEM maps.
A-256:OP A-256:C8 A-256:N7 U-273:OP	0.623987	0.932468	Water binding site not found in any cryoEM maps.
A-113:OP	0.620421	0.7475	Water binding site not found in any cryoEM maps.
C-109:C3' G-110:P G-110:OP G-110:C8 G-110:N7	0.619287	0.81203	Water binding site not found in any cryoEM maps.
C-362:N4 G-363:C6 G-363:O6	0.619125	0.685	Water binding site not found in any cryoEM maps.
A-173:OP A-173:OP G-174:OP	0.61718	0.801444	Water binding site not found in any cryoEM maps.
A-133:C2' A-133:O2' A-133:C2 A-133:N3	0.614749	0.6825	Water binding site not found in any cryoEM maps.
A-79:N7 A-79:C5 U-80:O4	0.613452	0.704819	Water binding site not found in any cryoEM maps.
G-227:N2 U-228:O4'	0.609724	0.704819	Water binding site not found in any cryoEM maps.
C-364:OP C-364:O5' U-365:OP	0.609724	0.770308	Water binding site not found in any cryoEM maps.
G-164:C5' G-164:C4' G-164:C3' C-165:OP	0.609076	0.840336	Water binding site found in only one cryoEM map.
C-255:O2 G-257:O4' G-272:C2' G-272:O2' G-272:N2 G-272:N3	0.607942	0.928315	Water binding site found in only one cryoEM map.
A-103:OP	0.606321	1.0775	Binding site found in only one cryoEM map as a magnesium ion binding site.
C-222:N4	0.605997	0.777108	Water binding site not found in any cryoEM maps.
A-256:OP A-256:C5'	0.602593	0.8875	Water binding site not found in any cryoEM maps.
C-321:OP C-321:C5	0.598865	0.687805	Water binding site not found in any cryoEM maps.
C-355:OP	0.596434	0.736695	Water binding site not found in any cryoEM maps.
A-246:OP A-246:O5' U-247:OP U-247:C5	0.595948	0.6825	Water binding site not found in any cryoEM maps.
U-185:O2' A-214:C5' A-214:C4'	0.595462	0.7575	Water binding site not found in any cryoEM maps.
C-128:P C-128:OP	0.594814	0.834734	Water binding site not found in any cryoEM maps.
C-274:O3' G-275:P G-275:OP G-275:O5'	0.593355	0.815	Water binding site found in both cryoEM maps.
G-335:OP G-335:O5' C-336:OP C-336:C5	0.592058	0.665823	Water binding site not found in any cryoEM maps.
U-397:OP U-397:O5' U-398:OP	0.589465	0.8075	Water binding site not found in any cryoEM maps.
G-191:OP G-191:C5'	0.589141	0.683473	Water binding site not found in any cryoEM maps.
C-216:C4 C-216:N4 C-216:C5	0.589141	0.7025	Water binding site found in both cryoEM maps.
C-320:N4	0.588331	0.654545	Water binding site not found in any cryoEM maps.
A-103:OP A-104:OP	0.588169	1.02	Water binding site not found in any cryoEM maps.
U-80:OP U-80:C5'	0.58752	0.721951	Water binding site not found in any cryoEM maps.
G-194:OP	0.586872	0.755	Water binding site not found in any cryoEM maps.
A-125:OP G-126:O6 C-127:N4 G-195:O6	0.586224	0.82	Water binding site not found in any cryoEM maps.
G-50:C2' G-50:O2' G-50:N3 G-51:O4'	0.5859	0.66787	Water binding site not found in any cryoEM maps.
G-39:OP G-39:O5' G-40:OP C-41:O2'	0.585251	0.758123	Water binding site not found in any cryoEM maps.
C-353:N4	0.584927	0.7425	Water binding site not found in any cryoEM maps.
A-256:O3' A-256:O2' A-304:O3' A-304:O2'	0.584279	0.88172	Water binding site not found in any cryoEM maps.
U-75:C4 U-75:O4 A-352:N6	0.58363	0.833935	Water binding site not found in any cryoEM maps.
G-174:OP G-174:O5' G-175:OP	0.58363	0.742188	Water binding site not found in any cryoEM maps.
U-33:OP U-33:OP	0.583468	0.755	Water binding site not found in any cryoEM maps.
C-203:OP C-203:C5	0.582982	0.75122	Water binding site not found in any cryoEM maps.
G-175:N2	0.581848	0.655	Water binding site not found in any cryoEM maps.
U-34:OP C-298:C4' C-298:O4'	0.581686	0.705882	Water binding site not found in any cryoEM maps.
A-72:OP A-72:C5' G-73:O4' G-73:C1' G-73:N3	0.579092	0.73	Water binding site not found in any cryoEM maps.
U-162:P U-162:OP U-162:OP U-162:O5' G-163:OP	0.57731	0.7675	Water binding site not found in any cryoEM maps.
G-40:N2 C-41:N4	0.576985	0.7175	Water binding site not found in any cryoEM maps.
U-348:C5 G-349:N7 C-350:N4	0.576337	0.718412	Water binding site not found in any cryoEM maps.
U-84:O4 U-85:C4 U-85:O4	0.576013	0.704819	Water binding site not found in any cryoEM maps.
A-256:O3' G-257:OP U-305:P U-305:OP U-305:OP	0.576013	0.843137	Water binding site found in only one cryoEM map.
G-282:N2	0.575203	0.68	Water binding site not found in any cryoEM maps.
G-82:N2	0.575041	0.67509	Water binding site not found in any cryoEM maps.
C-204:OP	0.574878	0.7025	Water binding site not found in any cryoEM maps.
A-334:OP G-335:OP	0.57423	0.69	Water binding site not found in any cryoEM maps.
U-317:O3' C-318:P C-318:OP C-318:OP	0.573744	0.719888	Water binding site not found in any cryoEM maps.
U-190:OP	0.573096	0.722892	Water binding site not found in any cryoEM maps.
C-124:OP C-124:C5'	0.570827	0.713262	Water binding site not found in any cryoEM maps.
C-143:O5' C-143:C3' U-144:OP	0.570178	0.685	Water binding site not found in any cryoEM maps.
U-107:O2	0.570016	0.6875	Water binding site found in only one cryoEM map.
U-33:OP U-34:OP C-298:O2'	0.569854	0.8025	Water binding site found in both cryoEM maps.
A-103:P A-103:OP A-103:OP	0.569692	0.771084	Water binding site not found in any cryoEM maps.
U-292:O2	0.568882	0.680723	Water binding site not found in any cryoEM maps.
U-33:O4	0.56872	0.8025	Water binding site not found in any cryoEM maps.
A-53:OP A-53:C8 A-53:N7	0.568233	0.725	Water binding site not found in any cryoEM maps.
G-147:C3' G-148:OP	0.567909	0.62406	Water binding site not found in any cryoEM maps.
U-157:OP U-157:C5	0.566613	0.777108	Water binding site not found in any cryoEM maps.
G-346:OP U-348:OP	0.566288	0.725632	Water binding site not found in any cryoEM maps.
G-331:O6	0.566126	0.6725	Water binding site not found in any cryoEM maps.
U-292:C3' U-292:C6 C-293:P C-293:OP C-293:C5 C-293:C6	0.565802	0.684896	Water binding site not found in any cryoEM maps.
A-153:OP	0.56483	0.74	Water binding site not found in any cryoEM maps.
G-195:OP	0.564344	0.682927	Water binding site not found in any cryoEM maps.
G-111:P G-111:OP	0.563371	0.7925	Water binding site not found in any cryoEM maps.
U-157:P U-157:OP	0.562237	0.719888	Water binding site not found in any cryoEM maps.
G-119:P G-119:OP G-119:O5' U-120:OP	0.56175	0.8125	Water binding site not found in any cryoEM maps.
G-51:C8 G-51:N7	0.560778	0.686076	Water binding site not found in any cryoEM maps.
C-121:OP A-122:OP	0.557861	0.803922	Water binding site not found in any cryoEM maps.
A-270:OP	0.555754	0.846753	Water binding site not found in any cryoEM maps.
A-122:OP	0.553809	0.759104	Water binding site not found in any cryoEM maps.
C-266:OP	0.552512	0.93	Water binding site found in only one cryoEM map.
C-232:O2 U-243:O2	0.55235	0.614634	Water binding site not found in any cryoEM maps.
A-140:OP	0.55235	0.722022	Water binding site not found in any cryoEM maps.
U-76:OP G-77:OP	0.552026	0.6875	Water binding site not found in any cryoEM maps.
A-125:OP	0.551216	0.728916	Water binding site not found in any cryoEM maps.
G-180:OP G-181:OP	0.551216	0.796875	Water binding site not found in any cryoEM maps.
C-362:N4	0.551216	0.6725	Water binding site not found in any cryoEM maps.
G-50:N7 G-50:C5 G-50:O6	0.550729	0.6725	Water binding site found in only one cryoEM map.
G-388:O3' U-389:P U-389:OP	0.550567	0.7125	Water binding site not found in any cryoEM maps.
U-144:O4	0.548784	0.678481	Water binding site not found in any cryoEM maps.
C-355:OP	0.547812	0.710843	Water binding site not found in any cryoEM maps.
G-126:OP C-127:OP	0.547488	0.718987	Water binding site not found in any cryoEM maps.
C-298:OP	0.547002	0.71	Water binding site not found in any cryoEM maps.
G-234:OP C-237:N3	0.546677	0.777108	Water binding site not found in any cryoEM maps.
G-234:N2	0.546677	0.60241	Water binding site not found in any cryoEM maps.
C-213:OP A-214:P A-214:OP	0.545705	0.77193	Water binding site found in only one cryoEM map.
G-338:N2	0.544408	0.7475	Water binding site not found in any cryoEM maps.
U-319:O4	0.544246	0.675949	Water binding site not found in any cryoEM maps.
G-44:N2	0.54376	0.71	Water binding site not found in any cryoEM maps.
C-165:P C-165:OP C-165:OP	0.543436	0.795122	Water binding site found in only one cryoEM map.
U-34:OP	0.543112	0.7575	Water binding site found in only one cryoEM map.
C-154:OP	0.54295	0.739496	Water binding site found in only one cryoEM map.
U-156:O3' U-156:O2' U-157:OP	0.542464	0.61	Water binding site not found in any cryoEM maps.
U-85:O2	0.542301	0.668293	Water binding site not found in any cryoEM maps.
C-99:C4 C-99:N4	0.542301	0.729167	Water binding site found in both cryoEM maps.
C-223:O3' C-223:O2'	0.540519	0.771084	Water binding site not found in any cryoEM maps.
C-274:N4	0.539546	0.765854	Water binding site not found in any cryoEM maps.
A-151:O3' A-152:P A-152:OP A-152:C5'	0.538898	0.656627	Water binding site not found in any cryoEM maps.
A-248:OP	0.536629	0.734375	Water binding site not found in any cryoEM maps.
U-167:OP	0.536629	0.666667	Water binding site not found in any cryoEM maps.
U-155:OP	0.536143	0.6475	Water binding site not found in any cryoEM maps.
C-296:O2' C-296:O2 U-297:O4'	0.535494	0.585	Water binding site not found in any cryoEM maps.
G-344:C6 G-344:O6 U-345:O4	0.535332	0.716456	Water binding site not found in any cryoEM maps.
C-102:OP	0.53517	0.655914	Water binding site not found in any cryoEM maps.
A-283:OP	0.535008	0.729242	Water binding site not found in any cryoEM maps.
A-306:O3' A-306:O2' U-307:OP	0.533387	0.995	Water binding site not found in any cryoEM maps.
G-282:O6	0.532739	0.67	Water binding site not found in any cryoEM maps.
G-257:OP U-258:P U-258:OP U-259:C5 C-260:O2' C-260:O2 U-305:OP	0.532577	0.977215	Water binding site not found in any cryoEM maps.
A-198:N1 A-198:C2	0.531929	0.7675	Water binding site not found in any cryoEM maps.
C-255:O2' G-257:P G-257:OP G-257:N7	0.531118	0.805	Water binding site found in both cryoEM maps.
A-35:O2' A-35:N3 U-36:O4'	0.530632	0.6025	Water binding site not found in any cryoEM maps.
G-335:O6	0.529498	0.645	Water binding site not found in any cryoEM maps.
A-192:OP	0.529173	0.649351	Water binding site not found in any cryoEM maps.
U-333:OP	0.528039	0.692708	Water binding site not found in any cryoEM maps.
A-31:N7 G-32:N7 U-33:O4	0.527066	0.8725	Binding site found in only one cryoEM map as a magnesium ion binding site.
U-297:O3' C-298:P C-298:OP	0.52658	0.6	Water binding site not found in any cryoEM maps.
U-404:OP	0.524797	0.7525	Water binding site not found in any cryoEM maps.
C-209:OP C-211:OP	0.523339	0.9275	Water binding site found in both cryoEM maps.
C-355:O2' C-355:O2	0.522366	0.613718	Water binding site not found in any cryoEM maps.
C-37:C4 C-37:N4 C-37:C5	0.52188	0.563025	Water binding site not found in any cryoEM maps.
C-67:N4	0.521394	0.630252	Water binding site not found in any cryoEM maps.
G-200:O6	0.521394	0.638554	Water binding site not found in any cryoEM maps.
U-167:P U-167:OP	0.521394	0.675	Water binding site not found in any cryoEM maps.
G-285:C5' A-286:OP	0.520746	0.715	Water binding site not found in any cryoEM maps.
U-317:O4 U-403:O4	0.519125	0.813253	Water binding site not found in any cryoEM maps.
U-76:C2' U-76:O2'	0.518476	0.610108	Water binding site not found in any cryoEM maps.
A-171:P A-171:OP A-171:O5' A-171:C5'	0.517018	0.655462	Water binding site not found in any cryoEM maps.
G-174:O2' G-175:O4'	0.516045	0.66	Water binding site not found in any cryoEM maps.
G-194:C2' G-194:O2' G-194:N3 G-195:O4'	0.515721	0.649819	Water binding site not found in any cryoEM maps.
U-294:C2' U-294:O2' U-294:C1'	0.515397	0.573477	Water binding site not found in any cryoEM maps.
U-120:P U-120:OP	0.515397	0.6425	Water binding site not found in any cryoEM maps.
G-215:OP G-215:OP	0.515397	0.6775	Water binding site found in only one cryoEM map.
C-193:OP	0.515073	0.596639	Water binding site not found in any cryoEM maps.
A-226:OP	0.51329	0.58	Water binding site not found in any cryoEM maps.
U-243:C3' U-244:OP	0.512966	0.6075	Water binding site not found in any cryoEM maps.
G-174:N2	0.512966	0.6475	Water binding site not found in any cryoEM maps.
A-306:OP A-306:OP U-307:OP	0.512804	0.805	Water binding site not found in any cryoEM maps.
U-167:O4 A-173:N6 A-173:N1	0.51248	0.705729	Water binding site not found in any cryoEM maps.
G-54:C8 G-54:N7	0.511994	0.635	Water binding site not found in any cryoEM maps.
U-372:C4 U-372:O4	0.511994	0.67	Water binding site not found in any cryoEM maps.
G-328:N2	0.510373	0.620482	Water binding site not found in any cryoEM maps.
U-205:O3' A-206:OP G-328:P G-328:OP	0.510049	0.99	Water binding site not found in any cryoEM maps.
U-56:OP U-56:C5'	0.509887	0.750903	Water binding site not found in any cryoEM maps.
G-282:OP	0.509238	0.6275	Water binding site not found in any cryoEM maps.
A-219:OP	0.50859	0.703081	Water binding site not found in any cryoEM maps.
C-204:OP U-205:OP	0.507942	0.65	Water binding site not found in any cryoEM maps.
A-284:OP A-284:N7	0.507942	0.630252	Water binding site not found in any cryoEM maps.
G-169:P G-169:OP G-169:OP	0.506321	0.785366	Water binding site not found in any cryoEM maps.
C-47:N4	0.505835	0.634146	Water binding site not found in any cryoEM maps.
U-356:OP	0.505835	0.615	Water binding site not found in any cryoEM maps.
C-211:OP	0.505673	0.867384	Water binding site not found in any cryoEM maps.
A-218:OP A-218:O3' A-219:P A-219:OP A-219:OP	0.505511	0.77561	Water binding site found in both cryoEM maps.
G-327:P G-327:OP G-327:OP	0.505186	0.95	Water binding site not found in any cryoEM maps.
G-279:OP	0.505024	0.835	Water binding site not found in any cryoEM maps.
G-275:OP	0.504862	0.764557	Water binding site found in only one cryoEM map.
U-397:O2	0.504862	0.5925	Water binding site not found in any cryoEM maps.
U-84:O2'	0.5047	0.5975	Water binding site not found in any cryoEM maps.
C-213:P C-213:OP	0.504376	0.7675	Water binding site not found in any cryoEM maps.
U-52:OP	0.504052	0.711485	Water binding site not found in any cryoEM maps.
G-220:OP	0.503728	0.690909	Water binding site not found in any cryoEM maps.
G-32:O6 A-53:N6 G-54:O6 C-55:N4	0.501621	0.590244	Water binding site not found in any cryoEM maps.
G-40:N2	0.499352	0.637993	Water binding site not found in any cryoEM maps.
C-216:OP	0.49919	0.6775	Water binding site not found in any cryoEM maps.
U-190:O4	0.497893	0.6225	Water binding site found in only one cryoEM map.
G-32:P G-32:OP G-32:OP G-32:O5' U-33:OP	0.496596	0.740964	Water binding site not found in any cryoEM maps.
C-98:O2' C-98:O2 C-99:O4'	0.496596	0.8475	Water binding site not found in any cryoEM maps.
C-255:P C-255:OP C-255:C5'	0.496272	0.857143	Binding site found in both cryoEM maps as a magnesium ion binding site.
C-193:C4 C-193:N4 C-193:C5	0.496272	0.608434	Water binding site found in only one cryoEM map.
U-34:O2'	0.495948	0.5925	Water binding site not found in any cryoEM maps.
U-56:O4	0.4953	0.7425	Binding site found in only one cryoEM map as a magnesium ion binding site.
U-287:O3' G-288:P G-288:OP G-288:O5'	0.494003	0.685	Water binding site not found in any cryoEM maps.
G-50:O3' G-50:O2'	0.493841	0.595	Water binding site not found in any cryoEM maps.
U-157:O2	0.493031	0.571429	Water binding site not found in any cryoEM maps.
A-35:OP	0.492707	0.95	Water binding site not found in any cryoEM maps.
A-196:OP	0.492382	0.705	Water binding site not found in any cryoEM maps.
U-333:C5' U-333:C4' U-333:C3' U-333:O3' A-334:OP	0.49222	0.6125	Water binding site not found in any cryoEM maps.
A-283:OP	0.492058	0.609375	Water binding site not found in any cryoEM maps.
G-77:N7	0.491248	0.575	Water binding site not found in any cryoEM maps.
C-321:OP C-321:O5' U-322:OP U-322:C5	0.490924	0.705	Water binding site not found in any cryoEM maps.
U-224:O4 A-248:P A-248:OP	0.4906	0.73	Water binding site found in only one cryoEM map.
G-349:OP C-350:OP	0.488817	0.605042	Water binding site not found in any cryoEM maps.
A-153:C2' A-153:O2' C-154:C4' C-223:O2 G-251:C2' G-251:O2' G-251:N2 G-251:N3	0.488655	0.855	Water binding site not found in any cryoEM maps.
C-336:C4 C-336:N4 C-336:C5	0.488655	0.585366	Water binding site not found in any cryoEM maps.
U-221:O2	0.488493	0.671679	Water binding site not found in any cryoEM maps.
A-269:N1	0.488493	0.7825	Water binding site found in only one cryoEM map.
C-132:O2' C-132:O2	0.487844	0.588448	Water binding site not found in any cryoEM maps.
C-213:OP C-213:C5	0.487034	0.69	Water binding site found in only one cryoEM map.
G-112:OP	0.48671	0.885542	Water binding site not found in any cryoEM maps.
G-280:N7	0.4859	0.610644	Water binding site not found in any cryoEM maps.
C-361:C4 C-361:N4 C-361:C5	0.484279	0.725	Water binding site not found in any cryoEM maps.
A-230:O2' A-230:N3 A-231:O4'	0.483955	0.505	Water binding site not found in any cryoEM maps.
G-195:OP G-195:C8 G-195:N7	0.48363	0.7275	Water binding site not found in any cryoEM maps.
A-286:C2' A-286:O2' A-286:N3 U-287:O4'	0.48282	0.567708	Water binding site not found in any cryoEM maps.
G-337:O6	0.482658	0.716456	Water binding site not found in any cryoEM maps.
G-254:OP C-255:OP	0.481686	0.844612	Water binding site found in only one cryoEM map.
G-335:OP	0.481686	0.64986	Water binding site not found in any cryoEM maps.
G-329:N2	0.481199	0.690909	Water binding site not found in any cryoEM maps.
U-167:OP	0.480713	0.5725	Water binding site found in only one cryoEM map.
G-150:C5 G-150:C6 G-150:O6 A-152:OP A-152:OP	0.480227	0.668675	Water binding site not found in any cryoEM maps.
U-120:OP	0.479417	0.6075	Water binding site not found in any cryoEM maps.
U-84:O4	0.479254	0.541463	Water binding site not found in any cryoEM maps.
A-123:C8 A-123:N7	0.478606	0.6075	Water binding site not found in any cryoEM maps.
A-334:OP	0.477958	0.6	Water binding site not found in any cryoEM maps.
U-310:P U-310:OP	0.47731	0.615	Water binding site not found in any cryoEM maps.
C-102:N4	0.477147	0.767025	Water binding site found in both cryoEM maps.
C-78:C2 C-78:O2 G-349:N2 C-350:O2	0.476661	0.5475	Water binding site not found in any cryoEM maps.
C-45:OP A-46:N7 A-46:N6	0.475851	0.5675	Water binding site found in both cryoEM maps.
C-208:O2'	0.475365	0.833935	Water binding site not found in any cryoEM maps.
A-46:OP	0.475041	0.631769	Water binding site not found in any cryoEM maps.
G-194:OP	0.474554	0.673171	Water binding site not found in any cryoEM maps.
A-354:OP	0.474068	0.668675	Water binding site not found in any cryoEM maps.
U-295:OP	0.472609	0.563025	Water binding site not found in any cryoEM maps.
C-138:C4 C-138:N4 C-138:C5	0.471151	0.5675	Water binding site found in only one cryoEM map.
G-118:OP	0.470827	0.614458	Water binding site not found in any cryoEM maps.
C-197:N4	0.470502	0.715	Water binding site not found in any cryoEM maps.
C-128:C5 G-129:N7	0.470016	0.6125	Water binding site not found in any cryoEM maps.
G-280:O6 G-281:O6 G-282:O6 U-297:O4	0.468882	0.621849	Water binding site not found in any cryoEM maps.
C-293:C4 C-293:N4 C-293:C5	0.468882	0.585	Water binding site not found in any cryoEM maps.
G-251:N2	0.468882	0.7175	Water binding site found in only one cryoEM map.
G-39:O6	0.468882	0.596386	Water binding site not found in any cryoEM maps.
U-167:OP	0.468395	0.611979	Water binding site not found in any cryoEM maps.
A-284:C8 G-285:OP G-285:N7	0.467747	0.5725	Water binding site not found in any cryoEM maps.
C-364:N4	0.467747	0.56	Water binding site not found in any cryoEM maps.
U-49:O2' G-50:O4'	0.467261	0.536709	Water binding site not found in any cryoEM maps.
U-273:P U-273:OP U-273:O5' C-274:OP C-274:C5	0.467099	0.815884	Water binding site not found in any cryoEM maps.
A-123:C3' C-124:OP	0.466937	0.6425	Water binding site not found in any cryoEM maps.
G-160:OP	0.466937	0.640506	Water binding site not found in any cryoEM maps.
G-194:O6 G-195:O6	0.466775	0.6575	Water binding site not found in any cryoEM maps.
U-49:OP	0.465964	0.574684	Water binding site not found in any cryoEM maps.
A-269:OP A-269:C5'	0.465802	0.8	Water binding site not found in any cryoEM maps.
C-60:O2' C-60:O2 U-61:O4'	0.46564	0.728916	Water binding site found in only one cryoEM map.
A-171:P A-171:OP	0.465478	0.710843	Water binding site found in only one cryoEM map.
C-296:OP C-296:OP	0.46483	0.60241	Water binding site not found in any cryoEM maps.
G-335:N2	0.463857	0.535	Water binding site not found in any cryoEM maps.
A-219:N1 G-220:N2 G-220:N3 C-274:C5' C-274:C4'	0.463695	0.662338	Water binding site not found in any cryoEM maps.
G-175:O2'	0.462885	0.5275	Water binding site not found in any cryoEM maps.
G-363:N7	0.462237	0.6175	Water binding site not found in any cryoEM maps.
A-139:C2 A-139:N3 A-140:O4' U-185:O2'	0.461912	0.698795	Water binding site found in both cryoEM maps.
C-320:O2' C-320:O2 C-321:O4'	0.461588	0.5275	Water binding site not found in any cryoEM maps.
C-204:OP C-204:C5	0.461264	0.777778	Water binding site found in only one cryoEM map.
G-275:C8 G-275:N7	0.461264	0.6787	Water binding site found in only one cryoEM map.
C-320:OP	0.46094	0.59	Water binding site not found in any cryoEM maps.
A-159:OP A-159:N7	0.460454	0.598566	Water binding site not found in any cryoEM maps.
C-222:OP	0.460454	0.590244	Water binding site not found in any cryoEM maps.
G-147:N2 U-156:O2' U-157:O4'	0.460454	0.58	Water binding site not found in any cryoEM maps.
A-198:P A-198:OP	0.460292	0.745	Water binding site not found in any cryoEM maps.
C-336:OP	0.46013	0.565	Water binding site not found in any cryoEM maps.
C-298:OP A-299:OP	0.459968	0.767025	Water binding site not found in any cryoEM maps.
C-189:OP	0.458995	0.84	Water binding site not found in any cryoEM maps.
G-77:N2 C-350:O2' C-350:O2	0.458833	0.5325	Water binding site not found in any cryoEM maps.
U-76:OP U-76:C5	0.458671	0.650602	Water binding site not found in any cryoEM maps.
C-138:O2' A-139:OP	0.458347	0.645161	Water binding site not found in any cryoEM maps.
U-75:O2	0.458185	0.518072	Water binding site not found in any cryoEM maps.
U-205:OP A-206:OP G-328:C5'	0.457699	0.849398	Water binding site found in both cryoEM maps.
C-217:OP C-217:C5 G-254:O6	0.457374	0.7075	Water binding site found in only one cryoEM map.
G-344:O5' G-344:C3' U-345:OP	0.457212	0.6725	Water binding site not found in any cryoEM maps.
G-329:N7 G-329:O6 A-330:N7 A-330:N6	0.457212	0.626506	Water binding site found in only one cryoEM map.
U-49:O2	0.45705	0.580645	Water binding site not found in any cryoEM maps.
G-50:OP	0.456726	0.630824	Water binding site not found in any cryoEM maps.
G-50:OP	0.456564	0.552083	Water binding site not found in any cryoEM maps.
A-373:O2' A-373:N3 A-374:O4'	0.456078	0.505	Water binding site not found in any cryoEM maps.
U-398:O4	0.455916	0.626506	Water binding site not found in any cryoEM maps.
A-283:P A-283:OP	0.455916	0.6675	Water binding site not found in any cryoEM maps.
G-51:OP	0.455754	0.595668	Water binding site not found in any cryoEM maps.
G-195:OP A-196:OP	0.455267	0.8925	Water binding site not found in any cryoEM maps.
U-319:O2	0.454619	0.592405	Water binding site not found in any cryoEM maps.
U-319:P U-319:OP	0.454457	0.5425	Water binding site not found in any cryoEM maps.
G-50:P G-50:OP	0.454295	0.639024	Water binding site not found in any cryoEM maps.
U-142:O2	0.453809	0.546341	Water binding site not found in any cryoEM maps.
C-336:O2'	0.453647	0.5	Water binding site not found in any cryoEM maps.
C-223:OP C-223:O5' U-224:OP U-224:C5	0.453323	0.933735	Water binding site not found in any cryoEM maps.
A-184:OP A-187:OP A-187:O3' G-188:P G-188:OP G-188:OP	0.453323	0.838961	Water binding site not found in any cryoEM maps.
A-38:N7 A-38:N6	0.45316	0.535014	Water binding site found in only one cryoEM map.
G-201:OP G-201:C8 G-201:N7	0.452512	0.578125	Water binding site not found in any cryoEM maps.
U-59:OP U-59:OP	0.45235	0.64986	Water binding site not found in any cryoEM maps.
A-140:N1 G-163:O2'	0.452026	0.5975	Water binding site not found in any cryoEM maps.
U-76:OP	0.45154	0.622785	Water binding site not found in any cryoEM maps.
U-365:C2' U-365:O2' U-365:C1'	0.451216	0.525	Water binding site not found in any cryoEM maps.
U-224:OP A-225:OP	0.450729	0.651948	Water binding site not found in any cryoEM maps.
C-296:N4	0.450243	0.578313	Water binding site found in only one cryoEM map.
U-300:O2'	0.449595	0.8875	Water binding site not found in any cryoEM maps.
U-345:OP	0.449433	0.5425	Water binding site not found in any cryoEM maps.
G-51:OP G-51:O5' U-52:OP	0.448947	0.609319	Water binding site not found in any cryoEM maps.
C-60:P C-60:OP	0.448784	0.653659	Water binding site not found in any cryoEM maps.
C-232:N4	0.447974	0.620482	Water binding site not found in any cryoEM maps.
A-151:C2' A-151:O2' A-151:N3 A-152:O4' A-225:C5' A-225:C4' A-226:OP	0.446515	0.7175	Water binding site not found in any cryoEM maps.
C-121:OP A-122:OP	0.446353	0.591036	Water binding site not found in any cryoEM maps.
C-216:OP	0.446191	0.64986	Water binding site not found in any cryoEM maps.
G-32:OP	0.446029	0.6575	Water binding site not found in any cryoEM maps.
A-35:OP	0.445705	0.516129	Water binding site not found in any cryoEM maps.
U-36:O4	0.445219	0.625	Water binding site not found in any cryoEM maps.
A-161:P A-161:OP	0.444895	0.506024	Water binding site not found in any cryoEM maps.
C-298:N4	0.444084	0.698795	Water binding site not found in any cryoEM maps.
G-280:OP G-281:OP	0.44376	0.7125	Water binding site not found in any cryoEM maps.
G-251:O6	0.443112	0.6825	Water binding site not found in any cryoEM maps.
U-397:O4	0.442788	0.581227	Water binding site not found in any cryoEM maps.
A-269:OP A-269:O5' A-269:C5'	0.442626	0.586466	Water binding site not found in any cryoEM maps.
A-146:OP	0.442301	0.543417	Water binding site not found in any cryoEM maps.
U-155:OP U-253:OP	0.441977	0.605042	Water binding site not found in any cryoEM maps.
A-248:OP	0.441815	0.7425	Binding site found in only one cryoEM map as a magnesium ion binding site.
U-345:O2	0.440357	0.5525	Water binding site not found in any cryoEM maps.
A-159:OP	0.440357	0.555556	Water binding site not found in any cryoEM maps.
G-118:C3' G-118:C8 G-119:OP	0.440194	0.5925	Water binding site not found in any cryoEM maps.
A-339:P A-339:OP	0.437277	0.6025	Water binding site not found in any cryoEM maps.
G-234:O2'	0.436143	0.530466	Water binding site not found in any cryoEM maps.
U-375:C4 U-375:O4	0.435494	0.53	Water binding site not found in any cryoEM maps.
U-155:OP	0.435494	0.65	Water binding site not found in any cryoEM maps.
U-267:OP U-267:C5'	0.434684	0.6275	Water binding site found in both cryoEM maps.
U-292:O4	0.43436	0.555	Water binding site not found in any cryoEM maps.
C-48:O3' U-49:P U-49:OP	0.433712	0.641577	Water binding site not found in any cryoEM maps.
U-391:O2	0.433387	0.519856	Water binding site not found in any cryoEM maps.
C-371:OP C-371:C5'	0.431118	0.548872	Water binding site not found in any cryoEM maps.
U-120:OP	0.431118	0.4975	Water binding site not found in any cryoEM maps.
G-112:OP	0.430956	0.813253	Water binding site found in only one cryoEM map.
U-157:O2'	0.430308	0.5075	Water binding site not found in any cryoEM maps.
G-245:OP	0.430308	0.57561	Water binding site not found in any cryoEM maps.
G-338:OP G-338:C8 G-338:N7	0.430308	0.541463	Water binding site not found in any cryoEM maps.
G-281:N7	0.429984	0.672269	Water binding site found in only one cryoEM map.
A-314:OP	0.429822	0.554217	Water binding site not found in any cryoEM maps.
U-243:C4 U-243:O4	0.429822	0.5125	Water binding site not found in any cryoEM maps.
A-369:OP A-370:N7 C-371:C4 C-371:N4 C-371:C5	0.429335	0.662651	Water binding site not found in any cryoEM maps.
G-337:N7	0.429335	0.607595	Water binding site not found in any cryoEM maps.
A-187:O2'	0.429173	0.542857	Water binding site not found in any cryoEM maps.
G-280:OP G-281:OP	0.428687	0.638655	Water binding site not found in any cryoEM maps.
A-161:OP A-161:O5' U-162:OP	0.428687	0.635	Water binding site not found in any cryoEM maps.
A-299:OP	0.428363	0.505208	Water binding site not found in any cryoEM maps.
A-35:OP U-36:OP	0.428363	0.526882	Water binding site not found in any cryoEM maps.
A-146:OP	0.427715	0.5625	Water binding site not found in any cryoEM maps.
C-193:OP	0.427715	0.6625	Water binding site not found in any cryoEM maps.
C-128:O2'	0.427391	0.4975	Water binding site not found in any cryoEM maps.
U-76:O2 G-77:O4' G-77:C1'	0.427229	0.485	Water binding site not found in any cryoEM maps.
A-246:P A-246:OP A-246:OP	0.426418	0.527273	Water binding site not found in any cryoEM maps.
C-55:O3' C-55:O2'	0.424635	0.620482	Water binding site not found in any cryoEM maps.
G-40:O2'	0.424311	0.556962	Water binding site not found in any cryoEM maps.
U-297:O4	0.424149	0.536145	Water binding site not found in any cryoEM maps.
A-283:P A-283:OP	0.423501	0.525	Water binding site not found in any cryoEM maps.
G-338:O2'	0.423177	0.495798	Water binding site not found in any cryoEM maps.
G-337:N7 G-338:N7 G-338:O6	0.423177	0.5125	Water binding site not found in any cryoEM maps.
G-275:OP	0.423015	0.537906	Water binding site not found in any cryoEM maps.
G-175:N7	0.42269	0.652661	Water binding site not found in any cryoEM maps.
G-148:N2 U-155:O2' U-155:O2 U-156:O4'	0.422528	0.51	Water binding site not found in any cryoEM maps.
C-208:O3' C-209:P C-209:OP	0.422042	0.752604	Water binding site not found in any cryoEM maps.
A-114:OP	0.42188	0.5025	Water binding site not found in any cryoEM maps.
G-147:C8 G-147:N7 G-147:C5	0.42188	0.492683	Water binding site not found in any cryoEM maps.
G-309:C8 G-309:N7	0.421718	0.65	Water binding site not found in any cryoEM maps.
U-107:OP	0.421394	0.712195	Binding site found in only one cryoEM map as a magnesium ion binding site.
U-185:OP	0.42107	0.56	Water binding site not found in any cryoEM maps.
G-282:OP	0.420746	0.665	Water binding site not found in any cryoEM maps.
U-177:C3' U-177:O3' A-178:P A-178:OP A-178:OP	0.419449	0.543417	Water binding site not found in any cryoEM maps.
A-283:P A-283:OP	0.419287	0.494624	Water binding site not found in any cryoEM maps.
A-334:OP	0.419125	0.548193	Water binding site not found in any cryoEM maps.
G-50:OP	0.418963	0.540616	Water binding site not found in any cryoEM maps.
C-260:OP	0.418801	0.8175	Water binding site found in only one cryoEM map.
G-282:N7	0.418801	0.582633	Water binding site not found in any cryoEM maps.
U-56:OP	0.417666	0.6	Water binding site not found in any cryoEM maps.
U-120:O2' C-124:O2 A-125:N1 G-201:N2	0.417666	0.71	Water binding site not found in any cryoEM maps.
C-213:OP C-213:C5'	0.416856	0.590244	Water binding site not found in any cryoEM maps.
G-280:OP	0.415073	0.5575	Water binding site not found in any cryoEM maps.
U-310:OP	0.414749	0.747899	Water binding site found in both cryoEM maps.
G-117:N2	0.4141	0.575	Water binding site not found in any cryoEM maps.
C-68:O2' C-68:O2	0.413776	0.5225	Water binding site not found in any cryoEM maps.
C-353:C5' A-354:OP	0.412966	0.60241	Water binding site not found in any cryoEM maps.
C-121:P C-121:OP C-121:C5'	0.412804	0.506024	Water binding site not found in any cryoEM maps.
A-269:P A-269:OP A-269:OP	0.412318	0.650602	Water binding site found in only one cryoEM map.
C-37:OP	0.412156	0.584229	Water binding site not found in any cryoEM maps.
A-184:N6 G-212:O2'	0.411831	0.634146	Water binding site found in both cryoEM maps.
A-252:OP	0.411831	0.974729	Water binding site not found in any cryoEM maps.
C-154:OP	0.411669	0.5525	Water binding site not found in any cryoEM maps.
A-153:OP C-154:OP	0.411507	0.658537	Binding site found in only one cryoEM map as a magnesium ion binding site.
A-359:OP	0.411183	0.5725	Water binding site not found in any cryoEM maps.
C-132:N4	0.410859	0.60241	Water binding site not found in any cryoEM maps.
C-99:OP	0.410859	0.66	Water binding site not found in any cryoEM maps.
G-275:C5' G-275:C3' G-276:OP	0.410373	0.54	Water binding site found in both cryoEM maps.
G-275:C6 G-275:O6	0.409238	0.612658	Water binding site not found in any cryoEM maps.
C-68:OP	0.409238	0.718412	Water binding site not found in any cryoEM maps.
U-107:OP	0.409076	0.8825	Water binding site not found in any cryoEM maps.
A-159:N7 G-160:N7	0.408914	0.545455	Water binding site not found in any cryoEM maps.
U-182:OP G-188:C8 G-188:N7	0.408914	0.702439	Water binding site not found in any cryoEM maps.
A-122:OP	0.408752	0.6075	Water binding site not found in any cryoEM maps.
U-372:O2	0.408752	0.598997	Water binding site not found in any cryoEM maps.
A-214:OP	0.408266	0.5975	Water binding site not found in any cryoEM maps.
A-196:O2' A-196:C2 A-196:N3 G-201:O2'	0.407942	0.525	Water binding site not found in any cryoEM maps.
A-65:O3' A-66:P A-66:OP A-66:OP	0.407942	0.655462	Water binding site not found in any cryoEM maps.
G-264:N2	0.407455	0.795699	Water binding site found in only one cryoEM map.
A-113:N7 A-206:N6	0.407293	0.610108	Water binding site not found in any cryoEM maps.
C-229:N4 U-244:O4 G-245:O6	0.407131	0.4925	Water binding site not found in any cryoEM maps.
U-205:OP U-205:C5 A-206:N7 A-206:N6	0.405673	0.608434	Water binding site found in only one cryoEM map.
G-111:OP	0.405348	0.722892	Water binding site found in both cryoEM maps.
A-53:C8 G-54:OP	0.405348	0.505	Water binding site found in only one cryoEM map.
A-256:N3 U-271:O2' U-271:O2 G-272:O4' A-304:O2'	0.404538	0.8925	Water binding site found in both cryoEM maps.
C-318:C2' C-318:O2' C-318:C1' C-318:O2 U-319:O4'	0.404052	0.544304	Water binding site not found in any cryoEM maps.
A-252:O2' A-252:N3	0.40389	0.585	Water binding site not found in any cryoEM maps.
G-110:OP	0.403728	0.683473	Water binding site not found in any cryoEM maps.
U-249:P U-249:OP	0.402431	0.570732	Water binding site not found in any cryoEM maps.
U-317:C4 U-317:O4	0.400486	0.55	Water binding site not found in any cryoEM maps.
C-98:N4 U-300:C4	0.400162	0.585	Water binding site not found in any cryoEM maps.
A-140:N1 G-164:C5' G-164:C4'	0.399838	0.63038	Water binding site not found in any cryoEM maps.
A-103:P A-103:OP A-103:C5' A-218:O2'	0.399838	0.585366	Water binding site not found in any cryoEM maps.
U-155:C4' G-251:O3' A-252:OP	0.39919	0.7825	Water binding site not found in any cryoEM maps.
G-331:N2 U-401:O2' U-402:C5'	0.398703	0.585366	Water binding site not found in any cryoEM maps.
C-138:OP	0.398703	0.63	Water binding site not found in any cryoEM maps.
U-345:O2'	0.398217	0.510417	Water binding site not found in any cryoEM maps.
G-388:O3' G-388:O2'	0.398217	0.614634	Water binding site not found in any cryoEM maps.
G-329:OP	0.398217	0.536585	Water binding site not found in any cryoEM maps.
C-296:OP C-296:O5' U-297:OP	0.397245	0.56	Water binding site found in only one cryoEM map.
G-181:C5' U-182:OP	0.397245	0.5575	Water binding site found in only one cryoEM map.
A-354:O2'	0.397083	0.488608	Water binding site not found in any cryoEM maps.
G-83:C6 G-83:O6	0.396921	0.501401	Water binding site not found in any cryoEM maps.
U-52:O4 A-53:N7 A-53:N6	0.396759	0.527273	Water binding site not found in any cryoEM maps.
C-213:OP C-213:OP	0.396272	0.507003	Water binding site not found in any cryoEM maps.
G-200:O2'	0.395624	0.5725	Water binding site not found in any cryoEM maps.
A-284:OP	0.395462	0.455	Water binding site not found in any cryoEM maps.
A-192:OP C-193:OP	0.394976	0.6125	Water binding site not found in any cryoEM maps.
G-349:C2 G-349:N2 G-349:N3	0.394489	0.465	Water binding site not found in any cryoEM maps.
A-252:OP A-252:N7	0.394165	0.625	Water binding site not found in any cryoEM maps.
U-101:O4 A-270:OP	0.394165	0.906137	Water binding site found in both cryoEM maps.
G-58:C5' G-279:O3' G-279:O2' G-280:OP	0.394003	0.745	Water binding site found in both cryoEM maps.
G-191:OP	0.393517	0.5625	Water binding site not found in any cryoEM maps.
U-142:OP	0.393193	0.52	Water binding site not found in any cryoEM maps.
A-399:OP	0.392869	0.62439	Water binding site not found in any cryoEM maps.
C-204:OP	0.392545	0.5675	Water binding site not found in any cryoEM maps.
U-34:OP G-281:N2 U-297:O2' U-297:O2 C-298:O4' C-298:C1'	0.392058	0.641604	Water binding site not found in any cryoEM maps.
G-147:N7 G-148:C8 G-148:N7 G-148:C5	0.392058	0.542169	Water binding site not found in any cryoEM maps.
G-164:OP A-172:OP	0.391572	0.549479	Water binding site not found in any cryoEM maps.
A-125:OP G-126:OP G-126:N7 C-127:N4 C-127:C5	0.391572	0.661654	Water binding site not found in any cryoEM maps.
A-35:OP	0.391248	0.529412	Water binding site not found in any cryoEM maps.
C-274:OP	0.391248	0.617722	Water binding site found in only one cryoEM map.
C-109:C5 C-260:P C-260:OP C-260:OP	0.391248	0.6925	Water binding site found in only one cryoEM map.
C-216:OP	0.391086	0.584337	Water binding site not found in any cryoEM maps.
G-110:O6 G-111:N7 G-111:O6	0.3906	0.520833	Water binding site not found in any cryoEM maps.
C-68:OP	0.390276	0.494585	Water binding site not found in any cryoEM maps.
U-294:OP	0.390113	0.495	Water binding site not found in any cryoEM maps.
G-54:N2 G-54:N3 G-282:OP	0.390113	0.546218	Water binding site not found in any cryoEM maps.
A-283:N7 A-284:N7 A-284:N6	0.389627	0.4525	Water binding site not found in any cryoEM maps.
A-172:C2 A-172:N3 A-172:C4	0.389465	0.506024	Water binding site not found in any cryoEM maps.
A-210:P A-210:OP A-210:C5'	0.389303	0.7275	Water binding site not found in any cryoEM maps.
U-49:OP U-49:C5'	0.389141	0.555957	Water binding site not found in any cryoEM maps.
U-244:O2	0.389141	0.442577	Water binding site not found in any cryoEM maps.
U-398:P U-398:OP	0.388979	0.620939	Water binding site not found in any cryoEM maps.
G-245:O2' G-245:N2 G-245:N3 A-246:O4'	0.388979	0.470588	Water binding site not found in any cryoEM maps.
G-337:OP	0.387844	0.4675	Water binding site not found in any cryoEM maps.
C-216:OP	0.38752	0.53012	Water binding site not found in any cryoEM maps.
G-134:O6	0.387358	0.590361	Water binding site not found in any cryoEM maps.
G-400:OP	0.386872	0.5575	Water binding site not found in any cryoEM maps.
G-117:O2'	0.386872	0.483709	Water binding site not found in any cryoEM maps.
G-349:C2' G-349:O2' G-349:C1'	0.386872	0.483871	Water binding site not found in any cryoEM maps.
U-253:OP	0.386386	0.655	Water binding site not found in any cryoEM maps.
U-244:C6 G-245:OP	0.386062	0.520833	Water binding site not found in any cryoEM maps.
U-144:O2 G-160:N3	0.3859	0.480519	Water binding site not found in any cryoEM maps.
G-337:O2'	0.385089	0.49	Water binding site not found in any cryoEM maps.
G-118:N2 G-118:N3 G-119:O4' U-326:C2' U-326:O2' U-326:C1' U-326:N1 U-326:C6	0.385089	0.676692	Water binding site not found in any cryoEM maps.
A-187:OP	0.384441	0.645	Water binding site not found in any cryoEM maps.
U-101:O3' C-102:OP	0.384279	0.584229	Water binding site not found in any cryoEM maps.
G-215:N7 G-215:C6 G-215:O6 C-216:N4	0.384279	0.505415	Water binding site found in both cryoEM maps.
U-391:P U-391:OP U-391:O5' U-391:C5 U-391:C6	0.384117	0.513784	Water binding site not found in any cryoEM maps.
U-202:C4 U-202:O4	0.383955	0.4725	Water binding site found in only one cryoEM map.
U-333:O4	0.383955	0.5425	Water binding site not found in any cryoEM maps.
G-108:O3' G-108:O2'	0.383306	0.5225	Water binding site not found in any cryoEM maps.
U-267:OP	0.38282	0.625	Water binding site found in only one cryoEM map.
G-111:N7 G-112:C8 G-112:N7 G-112:C5 G-112:O6	0.382658	0.60241	Binding site found in only one cryoEM map as a magnesium ion binding site.
A-206:OP	0.381848	0.645161	Water binding site not found in any cryoEM maps.
G-335:OP	0.381848	0.5	Water binding site not found in any cryoEM maps.
G-366:OP G-366:O5'	0.381686	0.72	Water binding site not found in any cryoEM maps.
C-109:C4 C-109:C5 G-110:N7 G-110:O6	0.381524	0.564557	Water binding site not found in any cryoEM maps.
U-85:O3' U-86:P U-86:OP	0.381199	0.554217	Water binding site not found in any cryoEM maps.
G-129:OP	0.380875	0.741463	Water binding site not found in any cryoEM maps.
G-129:OP	0.380875	0.48	Water binding site not found in any cryoEM maps.
C-48:OP	0.380713	0.5675	Water binding site not found in any cryoEM maps.
G-341:OP	0.379254	0.4925	Water binding site not found in any cryoEM maps.
A-283:OP A-284:OP	0.378768	0.4925	Water binding site not found in any cryoEM maps.
C-121:C4' C-121:C3' C-121:O3' C-121:O2' C-124:C4' C-124:O4'	0.378282	0.76	Water binding site not found in any cryoEM maps.
G-276:OP	0.377796	0.508961	Water binding site not found in any cryoEM maps.
C-315:OP	0.377634	0.57	Water binding site not found in any cryoEM maps.
U-190:O2' U-190:C1'	0.376337	0.485	Water binding site not found in any cryoEM maps.
C-189:OP	0.376175	0.655	Water binding site not found in any cryoEM maps.
U-292:P U-292:OP U-292:OP	0.375527	0.494792	Water binding site not found in any cryoEM maps.
C-321:O2'	0.374716	0.52	Water binding site not found in any cryoEM maps.
G-276:P G-276:OP G-276:O5'	0.374554	0.615	Water binding site found in both cryoEM maps.
A-53:O2' A-53:N3	0.374554	0.478992	Water binding site not found in any cryoEM maps.
A-354:C2' A-354:O2'	0.37423	0.435	Water binding site not found in any cryoEM maps.
C-165:O3' C-166:P C-166:OP C-166:OP U-182:OP G-188:O6	0.37423	0.73494	Water binding site not found in any cryoEM maps.
G-400:N7	0.373906	0.5625	Water binding site not found in any cryoEM maps.
U-76:O2	0.373906	0.434146	Water binding site not found in any cryoEM maps.
G-285:OP	0.373096	0.53	Water binding site not found in any cryoEM maps.
G-32:P G-32:OP G-32:OP	0.373096	0.5525	Water binding site found in only one cryoEM map.
C-353:O2' C-353:O2 A-354:O4' A-354:C1'	0.372285	0.455	Water binding site not found in any cryoEM maps.
C-217:OP	0.372123	0.525	Water binding site not found in any cryoEM maps.
G-346:C1' G-346:N3	0.372123	0.471354	Water binding site not found in any cryoEM maps.
A-218:OP A-218:C5'	0.371961	0.512605	Water binding site not found in any cryoEM maps.
G-406:OP G-406:OP	0.371799	0.566787	Water binding site not found in any cryoEM maps.
A-385:O3' A-386:P A-386:OP	0.371637	0.548736	Water binding site not found in any cryoEM maps.
G-279:OP	0.371475	0.5025	Water binding site not found in any cryoEM maps.
A-31:P A-31:OP A-31:O5' A-31:N7	0.371475	0.747292	Water binding site not found in any cryoEM maps.
A-387:C2' A-387:O2'	0.371151	0.485714	Water binding site not found in any cryoEM maps.
G-328:O6 G-329:O6	0.371151	0.44086	Water binding site not found in any cryoEM maps.
A-104:N6 G-257:C4' G-257:O2' A-270:N6	0.370665	0.581818	Water binding site found in only one cryoEM map.
G-117:O6 G-118:O6	0.370665	0.497396	Water binding site not found in any cryoEM maps.
G-358:OP G-358:O5' A-359:OP A-359:C8 A-359:N7	0.370665	0.765	Water binding site not found in any cryoEM maps.
G-181:P G-181:OP G-181:OP	0.370016	0.669468	Water binding site not found in any cryoEM maps.
A-330:O2' G-331:C5'	0.369692	0.519713	Water binding site not found in any cryoEM maps.
A-283:P A-283:OP	0.369692	0.448179	Water binding site not found in any cryoEM maps.
C-60:OP	0.369692	0.691729	Water binding site not found in any cryoEM maps.
C-165:O3' C-166:P C-166:OP C-166:C5'	0.36953	0.658537	Water binding site not found in any cryoEM maps.
U-155:O4	0.369368	0.54902	Water binding site not found in any cryoEM maps.
C-222:OP	0.369206	0.5025	Water binding site not found in any cryoEM maps.
G-82:O2' G-82:N3	0.369044	0.509091	Water binding site not found in any cryoEM maps.
A-133:OP	0.368558	0.556098	Water binding site not found in any cryoEM maps.
G-51:OP	0.368558	0.458647	Water binding site not found in any cryoEM maps.
U-36:O2' U-36:O2 C-37:O4' C-37:C1' G-51:N2	0.368395	0.4275	Water binding site not found in any cryoEM maps.
G-275:O2'	0.368233	0.541772	Binding site found in both cryoEM maps as a magnesium ion binding site.
G-279:OP	0.368071	0.6025	Water binding site found in only one cryoEM map.
C-41:OP	0.367585	0.5225	Water binding site not found in any cryoEM maps.
C-189:O2'	0.367423	0.489583	Water binding site not found in any cryoEM maps.
A-325:P A-325:OP A-325:OP	0.367423	0.546218	Water binding site not found in any cryoEM maps.
U-365:OP	0.367261	0.558442	Water binding site not found in any cryoEM maps.
A-183:O3' A-183:O2' A-184:C5' G-188:P G-188:OP	0.366937	0.75188	Water binding site found in only one cryoEM map.
A-104:OP	0.366451	0.580729	Water binding site not found in any cryoEM maps.
U-190:O3' U-190:O2'	0.36564	0.4525	Water binding site not found in any cryoEM maps.
A-256:N6 U-300:OP	0.36564	0.703896	Water binding site found in both cryoEM maps.
U-202:O4	0.365316	0.4275	Water binding site not found in any cryoEM maps.
C-229:O2' C-229:O2	0.364992	0.414634	Water binding site not found in any cryoEM maps.
U-244:C5 G-245:N7	0.364668	0.444156	Water binding site not found in any cryoEM maps.
A-115:C8 G-116:OP G-116:C8 G-116:N7	0.364668	0.6275	Water binding site not found in any cryoEM maps.
G-158:OP G-158:OP	0.364506	0.577031	Water binding site not found in any cryoEM maps.
G-288:P G-288:OP	0.364344	0.632812	Water binding site not found in any cryoEM maps.
G-51:OP U-52:OP	0.363857	0.563177	Water binding site not found in any cryoEM maps.
U-224:OP	0.363533	0.771084	Water binding site not found in any cryoEM maps.
C-350:O2'	0.362885	0.425	Water binding site not found in any cryoEM maps.
G-39:N2	0.362399	0.483871	Water binding site not found in any cryoEM maps.
U-319:P U-319:OP	0.362399	0.608434	Water binding site not found in any cryoEM maps.
C-67:OP	0.362237	0.4875	Water binding site not found in any cryoEM maps.
A-31:OP A-31:O5' G-32:OP	0.36175	0.7375	Water binding site not found in any cryoEM maps.
A-399:O2'	0.361264	0.4375	Water binding site not found in any cryoEM maps.
G-51:OP	0.360616	0.5375	Water binding site not found in any cryoEM maps.
G-282:OP	0.359643	0.595	Water binding site not found in any cryoEM maps.
U-62:O2' U-63:C5'	0.358833	0.431373	Water binding site not found in any cryoEM maps.
C-223:OP	0.358185	0.596386	Water binding site not found in any cryoEM maps.
C-266:P C-266:OP	0.358023	0.6025	Water binding site not found in any cryoEM maps.
C-213:OP	0.357374	0.52	Water binding site not found in any cryoEM maps.
G-281:OP	0.357374	0.624549	Water binding site not found in any cryoEM maps.
C-98:OP	0.35705	0.644156	Water binding site not found in any cryoEM maps.
G-147:N7 G-147:C6 G-147:O6 U-156:O4	0.35624	0.418182	Water binding site not found in any cryoEM maps.
G-227:P G-227:OP	0.356078	0.634146	Water binding site not found in any cryoEM maps.
A-351:OP	0.355754	0.6175	Water binding site not found in any cryoEM maps.
U-317:O2'	0.355429	0.487952	Water binding site not found in any cryoEM maps.
U-106:OP U-107:C5' U-107:C4' U-107:O4'	0.355429	0.464986	Water binding site not found in any cryoEM maps.
A-31:N6 G-32:O6	0.355267	0.7075	Water binding site not found in any cryoEM maps.
G-400:N2	0.355105	0.550649	Water binding site not found in any cryoEM maps.
G-335:C2' G-335:O2' G-335:C1'	0.354943	0.4975	Water binding site not found in any cryoEM maps.
G-160:O5' A-161:OP	0.354457	0.506329	Water binding site not found in any cryoEM maps.
C-55:N4	0.354457	0.5425	Water binding site found in only one cryoEM map.
G-110:OP	0.354295	0.45	Water binding site not found in any cryoEM maps.
C-78:C2' C-78:O2' C-78:C1' C-78:O2	0.354295	0.4025	Water binding site not found in any cryoEM maps.
G-279:N7 G-279:O6	0.353647	0.747292	Water binding site found in both cryoEM maps.
G-329:O2'	0.353485	0.469314	Water binding site not found in any cryoEM maps.
A-35:C4' A-35:C3' A-35:O3' U-36:P U-36:OP	0.353485	0.440506	Water binding site not found in any cryoEM maps.
U-249:OP	0.353323	0.752688	Water binding site not found in any cryoEM maps.
C-278:N4	0.35316	0.614634	Water binding site found in only one cryoEM map.
U-295:O2	0.352836	0.428571	Water binding site not found in any cryoEM maps.
C-204:C4 C-204:N4 C-204:C5 U-205:O4	0.352836	0.628571	Water binding site not found in any cryoEM maps.
A-66:C2' A-66:O2' A-66:C1'	0.352674	0.4275	Water binding site not found in any cryoEM maps.
A-231:OP	0.35235	0.418182	Water binding site not found in any cryoEM maps.
G-191:O2' A-192:O4'	0.351216	0.421687	Water binding site not found in any cryoEM maps.
U-305:N3	0.351053	0.587342	Water binding site found in both cryoEM maps.
A-53:OP	0.350891	0.517073	Water binding site not found in any cryoEM maps.
A-354:N7	0.350567	0.536145	Water binding site not found in any cryoEM maps.
C-311:C2' C-311:O2' C-311:O2 G-312:O4' A-359:O2' G-360:C5' G-360:C4' G-360:O4'	0.350405	0.5975	Water binding site not found in any cryoEM maps.
A-283:O2'	0.350243	0.42	Water binding site not found in any cryoEM maps.
C-298:OP	0.350081	0.4875	Water binding site not found in any cryoEM maps.
G-215:N2	0.349595	0.582633	Water binding site found in both cryoEM maps.
A-248:OP	0.349433	0.585	Water binding site not found in any cryoEM maps.
G-181:C5' U-182:OP	0.348784	0.610108	Water binding site not found in any cryoEM maps.
C-350:C4' C-350:C3' C-350:O3' C-350:C2' C-350:O2' C-350:C1' A-351:O5'	0.34846	0.3875	Water binding site not found in any cryoEM maps.
G-257:P G-257:OP G-257:OP U-259:C4 U-259:O4	0.347974	0.63253	Water binding site not found in any cryoEM maps.
G-242:N7	0.34765	0.440506	Water binding site not found in any cryoEM maps.
U-135:O2' U-135:O2 A-136:O4' A-136:C1'	0.347488	0.43	Water binding site not found in any cryoEM maps.
G-77:C3' G-77:C2' G-77:O2' G-77:C1'	0.346029	0.3925	Water binding site not found in any cryoEM maps.
G-129:P G-129:OP	0.345543	0.47	Water binding site not found in any cryoEM maps.
C-67:O2' C-67:O2	0.345381	0.451613	Water binding site not found in any cryoEM maps.
G-180:OP	0.345219	0.458333	Water binding site not found in any cryoEM maps.
A-226:OP A-226:C5'	0.344895	0.421687	Water binding site not found in any cryoEM maps.
A-265:OP C-266:OP	0.344571	0.725	Water binding site not found in any cryoEM maps.
U-43:C4 U-43:O4 U-43:C5	0.344246	0.5925	Water binding site not found in any cryoEM maps.
U-295:O4	0.343436	0.422969	Water binding site not found in any cryoEM maps.
G-169:OP	0.343274	0.57561	Water binding site not found in any cryoEM maps.
U-287:OP	0.34295	0.565854	Water binding site not found in any cryoEM maps.
G-149:N7 G-150:O6	0.342626	0.417722	Water binding site not found in any cryoEM maps.
G-251:OP	0.341815	0.448622	Water binding site not found in any cryoEM maps.
A-146:C2' A-146:O2' A-146:N3	0.341815	0.3825	Water binding site not found in any cryoEM maps.
C-240:OP C-240:C5	0.341491	0.487952	Water binding site not found in any cryoEM maps.
A-159:OP	0.341167	0.638554	Water binding site not found in any cryoEM maps.
G-360:OP G-360:O5' C-361:OP	0.341005	0.498208	Water binding site not found in any cryoEM maps.
G-254:O3' G-254:O2' C-255:C5' C-255:C4' C-255:O4' U-273:O3' U-273:O2' C-274:OP	0.340032	0.623377	Water binding site not found in any cryoEM maps.
G-158:N7 A-159:N7 A-159:C5 A-159:N6	0.33987	0.45098	Water binding site not found in any cryoEM maps.
G-50:O6 G-51:N7 G-51:C6 G-51:O6	0.339708	0.462338	Water binding site not found in any cryoEM maps.
A-230:OP	0.339384	0.463855	Water binding site not found in any cryoEM maps.
A-139:OP A-140:P A-140:OP	0.33906	0.683544	Water binding site not found in any cryoEM maps.
G-83:O2'	0.338898	0.389892	Water binding site not found in any cryoEM maps.
U-365:O4	0.338898	0.47013	Water binding site not found in any cryoEM maps.
U-156:OP	0.338736	0.609756	Water binding site not found in any cryoEM maps.
G-215:OP G-215:O5' C-216:OP	0.337925	0.4625	Water binding site found in both cryoEM maps.
G-111:P G-111:OP	0.337763	0.6925	Water binding site not found in any cryoEM maps.
A-207:C2' A-207:O2' A-207:C1'	0.337763	0.480287	Water binding site not found in any cryoEM maps.
A-324:C4' A-324:C3' A-324:O3' A-324:O2' A-325:OP	0.337601	0.580729	Water binding site not found in any cryoEM maps.
U-267:O4 A-268:N6 A-306:N1 A-306:C2	0.337439	0.541219	Water binding site not found in any cryoEM maps.
U-348:O2	0.336953	0.51	Water binding site not found in any cryoEM maps.
G-181:O6 U-182:O4	0.336467	0.55122	Water binding site not found in any cryoEM maps.
A-270:OP	0.336143	0.602151	Water binding site not found in any cryoEM maps.
G-108:P G-108:OP G-108:OP	0.335818	0.546366	Water binding site not found in any cryoEM maps.
G-257:OP	0.335656	0.7	Water binding site not found in any cryoEM maps.
G-200:O6 G-201:C6 G-201:O6	0.335494	0.402532	Water binding site not found in any cryoEM maps.
A-354:N6	0.335494	0.491039	Water binding site not found in any cryoEM maps.
U-295:OP	0.335494	0.481793	Water binding site not found in any cryoEM maps.
A-314:OP	0.33517	0.705	Water binding site not found in any cryoEM maps.
A-159:C2' A-159:O2' A-159:C1' A-159:C2 A-159:N3 A-159:C4	0.335008	0.4075	Water binding site not found in any cryoEM maps.
A-226:P A-226:OP A-226:OP	0.335008	0.478049	Water binding site not found in any cryoEM maps.
G-39:OP	0.334846	0.406015	Water binding site not found in any cryoEM maps.
U-179:P U-179:OP U-179:C5'	0.334684	0.6375	Water binding site not found in any cryoEM maps.
U-379:O2	0.334684	0.379747	Water binding site not found in any cryoEM maps.
G-129:N2	0.334522	0.555556	Water binding site not found in any cryoEM maps.
U-120:O4	0.334036	0.414566	Water binding site not found in any cryoEM maps.
C-60:OP C-60:C5' C-98:O2 U-277:O2	0.333387	0.8075	Water binding site found in both cryoEM maps.
A-104:O3' A-104:O2'	0.333387	0.5775	Water binding site not found in any cryoEM maps.
G-220:OP U-221:OP	0.333387	0.544304	Water binding site found in only one cryoEM map.
A-206:O2'	0.333387	0.439024	Water binding site not found in any cryoEM maps.
C-55:O2' G-281:OP G-282:P G-282:OP G-282:OP	0.333225	0.439759	Water binding site not found in any cryoEM maps.
G-349:C2 G-349:N2 G-349:N3	0.333225	0.3875	Water binding site not found in any cryoEM maps.
A-161:OP	0.333063	0.458537	Water binding site not found in any cryoEM maps.
U-76:C4 U-76:O4 G-77:O6	0.333063	0.552347	Water binding site not found in any cryoEM maps.
G-337:O2' G-337:N3 G-338:O4'	0.332577	0.498734	Water binding site not found in any cryoEM maps.
G-112:OP	0.332091	0.5325	Water binding site not found in any cryoEM maps.
A-151:O4' A-226:C4'	0.331929	0.485	Water binding site not found in any cryoEM maps.
A-66:P A-66:OP A-66:OP C-67:OP	0.330956	0.605	Water binding site not found in any cryoEM maps.
U-34:O3' U-34:O2' A-35:C5' G-282:O2'	0.330794	0.421687	Water binding site not found in any cryoEM maps.
U-142:O5' U-142:C3' C-143:OP	0.33047	0.481793	Water binding site not found in any cryoEM maps.
A-38:O5' G-39:OP	0.330146	0.5225	Water binding site not found in any cryoEM maps.
A-214:OP	0.329822	0.473958	Water binding site not found in any cryoEM maps.
G-54:O2' C-55:O4' G-282:OP	0.329498	0.470588	Water binding site not found in any cryoEM maps.
A-246:O2' A-246:N3 U-247:O4'	0.329498	0.375	Water binding site not found in any cryoEM maps.
A-399:C4' A-399:O3' A-399:O2'	0.329011	0.417367	Water binding site not found in any cryoEM maps.
A-38:O2' A-38:N3 G-39:O4'	0.329011	0.38961	Water binding site not found in any cryoEM maps.
G-280:OP	0.328687	0.5175	Water binding site not found in any cryoEM maps.
G-134:O2' G-134:N3 U-135:O4'	0.328687	0.445783	Water binding site not found in any cryoEM maps.
C-37:O2' C-37:O2	0.327715	0.397849	Water binding site not found in any cryoEM maps.
A-104:C8 A-105:OP A-105:C8 A-105:N7 A-105:C5 U-106:C4 U-106:O4	0.327553	0.7625	Water binding site not found in any cryoEM maps.
A-308:C2' A-308:O2' A-308:C2 A-308:N3	0.326418	0.4325	Water binding site not found in any cryoEM maps.
A-187:O2'	0.32577	0.521951	Water binding site not found in any cryoEM maps.
C-216:OP	0.32577	0.453782	Water binding site found in only one cryoEM map.
A-66:O2' A-66:N3	0.325608	0.3975	Water binding site not found in any cryoEM maps.
A-354:C2' A-354:O2' A-354:C2 A-354:N3 C-355:O4'	0.325284	0.46988	Water binding site not found in any cryoEM maps.
G-160:N7 A-161:C8 A-161:N7 A-161:C5 A-161:C6 A-161:N6 U-162:O4	0.324635	0.432292	Water binding site not found in any cryoEM maps.
G-181:C6 G-181:O6	0.324311	0.42	Water binding site not found in any cryoEM maps.
G-77:N2 C-78:O4'	0.324149	0.3875	Water binding site not found in any cryoEM maps.
A-146:N7 A-146:N6	0.323663	0.392157	Water binding site not found in any cryoEM maps.
C-204:N4 U-205:C4 U-205:O4	0.323663	0.75122	Water binding site not found in any cryoEM maps.
U-144:OP	0.323339	0.4	Water binding site not found in any cryoEM maps.
U-224:OP A-225:OP	0.323339	0.4675	Water binding site not found in any cryoEM maps.
G-126:O3' C-127:P C-127:OP	0.323177	0.44	Water binding site not found in any cryoEM maps.
C-48:OP	0.32269	0.401434	Water binding site not found in any cryoEM maps.
U-295:P U-295:OP	0.322528	0.481928	Water binding site not found in any cryoEM maps.
C-362:O2' C-362:O2	0.322528	0.415771	Water binding site not found in any cryoEM maps.
A-380:N7 A-380:N6 U-381:O4	0.322366	0.481928	Water binding site not found in any cryoEM maps.
A-113:N6	0.322204	0.4675	Water binding site not found in any cryoEM maps.
U-326:P U-326:OP	0.322042	0.523438	Water binding site not found in any cryoEM maps.
A-151:O3' A-152:P A-152:OP A-152:OP	0.321556	0.442577	Water binding site not found in any cryoEM maps.
A-214:P A-214:OP	0.321232	0.478992	Water binding site not found in any cryoEM maps.
G-77:N2	0.32107	0.358543	Water binding site not found in any cryoEM maps.
G-346:N7	0.320421	0.498208	Water binding site not found in any cryoEM maps.
G-163:O3' G-163:O2'	0.320421	0.439776	Water binding site not found in any cryoEM maps.
G-180:OP	0.319935	0.507003	Water binding site not found in any cryoEM maps.
U-291:O5' U-291:C5' U-292:OP	0.319449	0.476562	Water binding site not found in any cryoEM maps.
G-118:C6 G-118:O6 G-119:O6	0.319125	0.40625	Water binding site not found in any cryoEM maps.
A-125:C8 A-125:N7	0.318963	0.4225	Water binding site not found in any cryoEM maps.
A-105:O3' C-216:O3' C-216:O2'	0.318801	0.4275	Water binding site not found in any cryoEM maps.
G-194:N2	0.318152	0.425316	Water binding site not found in any cryoEM maps.
C-355:C4 C-355:N4 C-355:C5	0.318152	0.433735	Water binding site not found in any cryoEM maps.
G-110:OP	0.31799	0.650602	Water binding site not found in any cryoEM maps.
C-262:N4 G-264:O6 C-311:N4	0.317504	0.578125	Water binding site not found in any cryoEM maps.
G-40:O6	0.317504	0.433735	Water binding site not found in any cryoEM maps.
A-330:OP	0.317342	0.488312	Water binding site not found in any cryoEM maps.
G-360:OP	0.317018	0.72549	Water binding site found in both cryoEM maps.
A-270:N1 A-270:C2 A-304:O2'	0.317018	0.604878	Binding site found in only one cryoEM map as a magnesium ion binding site.
U-294:O2	0.316694	0.37535	Water binding site not found in any cryoEM maps.
G-220:OP	0.316532	0.756303	Water binding site not found in any cryoEM maps.
C-102:OP A-103:OP	0.31637	0.5	Water binding site not found in any cryoEM maps.
C-102:OP	0.31637	0.427711	Water binding site not found in any cryoEM maps.
G-141:P G-141:OP	0.316207	0.467787	Water binding site not found in any cryoEM maps.
G-245:OP	0.316045	0.423377	Water binding site not found in any cryoEM maps.
A-230:N7 A-231:N7 A-231:N6	0.315883	0.379747	Water binding site not found in any cryoEM maps.
G-337:O2'	0.315883	0.36	Water binding site not found in any cryoEM maps.
A-283:O2' A-283:N3 A-284:O4'	0.315235	0.404878	Water binding site not found in any cryoEM maps.
G-195:O2' G-195:N3 A-196:O4'	0.315235	0.403361	Water binding site not found in any cryoEM maps.
A-351:C2' A-351:O2' A-351:N3	0.315073	0.3575	Water binding site not found in any cryoEM maps.
A-342:OP	0.314425	0.673171	Water binding site not found in any cryoEM maps.
A-351:C2' A-351:O2'	0.314425	0.361011	Water binding site not found in any cryoEM maps.
U-85:O2'	0.3141	0.385542	Water binding site not found in any cryoEM maps.
A-347:C3' A-347:O3' A-347:C2' A-347:O2' U-348:P U-348:OP	0.3141	0.420168	Water binding site not found in any cryoEM maps.
G-215:OP	0.313776	0.525	Water binding site not found in any cryoEM maps.
U-157:OP	0.31329	0.554622	Water binding site not found in any cryoEM maps.
U-258:OP A-304:C2 A-304:N3	0.313128	0.875	Water binding site not found in any cryoEM maps.
U-155:OP	0.312642	0.555	Water binding site not found in any cryoEM maps.
U-241:OP U-241:C5 U-241:C6	0.31248	0.433735	Water binding site not found in any cryoEM maps.
C-229:OP	0.312156	0.51	Water binding site not found in any cryoEM maps.
C-274:O2' C-274:O2	0.311669	0.4425	Water binding site found in only one cryoEM map.
U-135:O2 C-189:O2' C-189:O2 U-190:O4'	0.311507	0.506024	Water binding site not found in any cryoEM maps.
A-151:O2' A-226:C5'	0.311345	0.590361	Water binding site not found in any cryoEM maps.
A-306:O3' U-307:P U-307:OP A-308:OP A-308:N7	0.311183	0.790244	Binding site found in both cryoEM maps as a magnesium ion binding site.
A-343:OP	0.311021	0.537815	Water binding site not found in any cryoEM maps.
U-120:OP	0.310859	0.4775	Water binding site not found in any cryoEM maps.
U-80:O4 A-347:N6	0.310697	0.425	Water binding site not found in any cryoEM maps.
G-141:N2 U-162:O2'	0.310535	0.443038	Water binding site not found in any cryoEM maps.
C-124:OP	0.310211	0.530466	Water binding site not found in any cryoEM maps.
A-79:N6 U-80:O4 A-347:N6	0.309887	0.412658	Water binding site not found in any cryoEM maps.
G-282:O2' G-282:N3	0.309724	0.403614	Water binding site not found in any cryoEM maps.
C-102:OP	0.309562	0.515625	Water binding site not found in any cryoEM maps.
G-309:N2 A-342:O2' A-342:C2 A-342:N3	0.3094	0.7675	Water binding site found in both cryoEM maps.
U-258:P U-258:OP U-258:C5' U-259:OP	0.309238	0.6525	Water binding site not found in any cryoEM maps.
C-293:O2'	0.308428	0.387097	Water binding site not found in any cryoEM maps.
C-266:OP C-266:C5'	0.308104	0.5975	Water binding site not found in any cryoEM maps.
U-221:OP	0.308104	0.42	Water binding site not found in any cryoEM maps.
A-35:C4' A-35:C3' A-35:O3' A-35:C2' A-35:O2' U-36:P	0.307942	0.3525	Water binding site not found in any cryoEM maps.
G-54:P G-54:OP G-54:O5' C-55:OP	0.307942	0.44	Water binding site not found in any cryoEM maps.
A-66:P A-66:OP A-66:OP	0.307618	0.51	Water binding site not found in any cryoEM maps.
C-99:OP C-99:C5	0.307455	0.596491	Water binding site not found in any cryoEM maps.
G-112:C5 G-112:C6 G-112:O6 A-113:N6	0.307131	0.4475	Water binding site not found in any cryoEM maps.
A-351:OP	0.306807	0.445783	Water binding site not found in any cryoEM maps.
G-242:P G-242:OP G-242:OP	0.306645	0.4025	Water binding site not found in any cryoEM maps.
G-285:C5' A-286:OP	0.306645	0.403614	Water binding site not found in any cryoEM maps.
G-169:OP	0.306483	0.512605	Water binding site not found in any cryoEM maps.
C-109:O2'	0.306483	0.480519	Water binding site not found in any cryoEM maps.
U-61:OP	0.305673	0.5025	Water binding site not found in any cryoEM maps.
A-299:C8 A-299:N7 A-299:C5	0.304862	0.59	Water binding site not found in any cryoEM maps.
G-158:OP	0.304862	0.524096	Water binding site not found in any cryoEM maps.
U-155:O3' U-155:O2'	0.3047	0.487952	Water binding site not found in any cryoEM maps.
C-154:C5' A-252:O2'	0.304376	0.536585	Water binding site not found in any cryoEM maps.
G-201:OP G-201:O5' U-202:OP U-202:C5	0.304376	0.444156	Water binding site not found in any cryoEM maps.
G-212:P G-212:OP	0.30389	0.4775	Water binding site not found in any cryoEM maps.
G-200:OP	0.30389	0.6375	Water binding site not found in any cryoEM maps.
A-231:OP	0.303728	0.572289	Water binding site not found in any cryoEM maps.
G-288:O6 G-288:N1	0.303728	0.539062	Water binding site not found in any cryoEM maps.
A-354:OP	0.303566	0.433735	Water binding site not found in any cryoEM maps.
G-149:N2	0.303241	0.485	Water binding site not found in any cryoEM maps.
A-79:O2'	0.303079	0.465823	Water binding site not found in any cryoEM maps.
A-46:P A-46:OP A-46:OP	0.302917	0.44	Water binding site not found in any cryoEM maps.
G-275:O2'	0.302755	0.425	Water binding site not found in any cryoEM maps.
U-287:O3' U-287:O2'	0.302755	0.523438	Water binding site not found in any cryoEM maps.
U-221:OP	0.302269	0.395	Water binding site not found in any cryoEM maps.
G-201:OP	0.302107	0.518987	Water binding site not found in any cryoEM maps.
C-124:OP	0.301621	0.487952	Water binding site not found in any cryoEM maps.
G-50:C2' G-50:O2'	0.301621	0.4	Water binding site not found in any cryoEM maps.
U-36:C4 U-36:O4	0.301459	0.41519	Water binding site not found in any cryoEM maps.
C-128:OP	0.301459	0.439776	Water binding site not found in any cryoEM maps.
U-348:C3' U-348:O3' U-348:O2'	0.301297	0.359375	Water binding site not found in any cryoEM maps.
G-158:OP	0.301135	0.425	Water binding site not found in any cryoEM maps.
G-220:OP	0.300972	0.672269	Water binding site not found in any cryoEM maps.
A-268:OP A-268:C5'	0.300972	0.445378	Water binding site not found in any cryoEM maps.
A-140:N3	0.30081	0.490909	Water binding site found in only one cryoEM map.
U-348:OP G-349:OP	0.300324	0.565826	Water binding site not found in any cryoEM maps.
G-180:N7	0.300162	0.427711	Water binding site not found in any cryoEM maps.
A-230:OP	0.300162	0.4575	Water binding site not found in any cryoEM maps.
G-191:OP	0.3	0.460938	Water binding site not found in any cryoEM maps.
A-35:C2' A-35:O2'	0.299838	0.351562	Water binding site not found in any cryoEM maps.
G-285:N2	0.299676	0.4	Water binding site not found in any cryoEM maps.
G-73:N2	0.299352	0.411028	Water binding site not found in any cryoEM maps.
A-103:O2' A-268:P A-268:OP	0.299352	0.51	Water binding site found in only one cryoEM map.
C-211:OP G-212:OP	0.298703	0.552083	Water binding site not found in any cryoEM maps.
U-294:P U-294:OP	0.298217	0.373494	Water binding site not found in any cryoEM maps.
G-191:N7 G-191:O6	0.297893	0.475	Water binding site not found in any cryoEM maps.
U-310:P U-310:OP	0.297569	0.523438	Water binding site not found in any cryoEM maps.
U-249:O2	0.297245	0.566265	Water binding site not found in any cryoEM maps.
G-344:OP	0.297083	0.5775	Water binding site not found in any cryoEM maps.
G-220:N2 U-253:O2' G-254:O4'	0.296921	0.503896	Water binding site found in both cryoEM maps.
G-188:OP	0.296434	0.535014	Water binding site found in only one cryoEM map.
A-233:C3' A-233:C8 G-234:OP	0.29611	0.395833	Water binding site not found in any cryoEM maps.
C-203:O3' C-204:OP	0.29611	0.43	Water binding site not found in any cryoEM maps.
G-346:OP G-346:OP	0.295786	0.512048	Water binding site not found in any cryoEM maps.
U-345:O4 G-346:O6	0.295624	0.434174	Water binding site not found in any cryoEM maps.
G-160:OP	0.294976	0.460759	Water binding site not found in any cryoEM maps.
C-318:O2'	0.294652	0.4175	Water binding site not found in any cryoEM maps.
G-312:O3' C-361:OP	0.294327	0.431169	Water binding site not found in any cryoEM maps.
U-221:OP C-222:OP	0.294003	0.475904	Water binding site not found in any cryoEM maps.
G-280:OP	0.293679	0.540616	Water binding site not found in any cryoEM maps.
C-361:OP C-362:OP	0.293517	0.565	Water binding site not found in any cryoEM maps.
A-330:O2'	0.293355	0.433766	Water binding site not found in any cryoEM maps.
A-284:O2' A-284:N3	0.292869	0.428571	Water binding site not found in any cryoEM maps.
U-241:O2'	0.292382	0.392405	Water binding site not found in any cryoEM maps.
U-155:OP	0.292058	0.463659	Water binding site found in only one cryoEM map.
G-329:O2' A-330:O4'	0.292058	0.433766	Water binding site not found in any cryoEM maps.
C-321:O3' C-321:C2' C-321:O2' U-322:C5'	0.291896	0.3975	Water binding site not found in any cryoEM maps.
C-213:N4 A-214:N7 A-214:C5 A-214:C6 A-214:N6 G-215:O6 U-259:O2	0.29141	0.475	Water binding site not found in any cryoEM maps.
G-227:O2' G-227:C1'	0.290762	0.387097	Water binding site not found in any cryoEM maps.
U-84:OP	0.290762	0.568922	Water binding site not found in any cryoEM maps.
G-388:P G-388:OP	0.2906	0.4175	Water binding site not found in any cryoEM maps.
U-297:O3' U-297:O2' C-298:C5'	0.2906	0.380488	Water binding site not found in any cryoEM maps.
G-96:C8 G-96:N7 A-299:C2 A-299:N3 U-300:C5' U-300:O4' U-300:N1 U-300:C6	0.2906	0.849462	Binding site found in both cryoEM maps as a magnesium ion binding site.
G-242:O2' G-242:C2 G-242:N2 G-242:N3	0.2906	0.375	Water binding site not found in any cryoEM maps.
G-116:N7 G-117:N7	0.290438	0.395	Water binding site not found in any cryoEM maps.
U-333:O4	0.290276	0.4725	Water binding site not found in any cryoEM maps.
C-132:OP	0.290113	0.506266	Water binding site not found in any cryoEM maps.
G-175:C8 G-175:N7 G-176:OP G-176:C8 G-176:N7	0.289951	0.417367	Water binding site not found in any cryoEM maps.
G-212:OP C-213:OP	0.289465	0.465	Water binding site found in both cryoEM maps.
A-140:O2' A-214:OP A-214:C5'	0.289465	0.555	Water binding site found in both cryoEM maps.
A-133:N7 G-134:C8 G-134:N7	0.289303	0.421687	Water binding site not found in any cryoEM maps.
U-372:C3' A-373:P A-373:OP	0.289303	0.53012	Water binding site not found in any cryoEM maps.
U-297:O4' U-297:O2' U-297:C1'	0.288979	0.3825	Water binding site found in only one cryoEM map.
A-153:P A-153:OP A-153:C5'	0.288331	0.578313	Water binding site not found in any cryoEM maps.
C-240:O2'	0.288331	0.355422	Water binding site not found in any cryoEM maps.
A-231:OP	0.287682	0.361979	Water binding site not found in any cryoEM maps.
C-274:OP	0.28752	0.4125	Water binding site not found in any cryoEM maps.
A-35:N7 U-36:O4	0.28752	0.448179	Water binding site not found in any cryoEM maps.
G-227:OP	0.287034	0.44878	Water binding site not found in any cryoEM maps.
G-395:P G-395:OP G-395:OP G-395:O5'	0.286386	0.44086	Water binding site not found in any cryoEM maps.
U-398:C3' U-398:O3' U-398:C2' U-398:O2' A-399:P A-399:OP A-399:C5'	0.285575	0.408854	Water binding site not found in any cryoEM maps.
U-267:C5' U-267:C4' A-342:N1 G-358:O4'	0.285413	0.635	Water binding site not found in any cryoEM maps.
A-198:OP G-200:O2'	0.285251	0.388471	Water binding site not found in any cryoEM maps.
A-343:OP	0.285089	0.49	Water binding site not found in any cryoEM maps.
C-81:N4	0.284603	0.453165	Water binding site not found in any cryoEM maps.
G-312:OP	0.284603	0.576441	Water binding site not found in any cryoEM maps.
G-141:O2'	0.284603	0.39	Water binding site not found in any cryoEM maps.
U-356:O4 G-357:O6	0.284279	0.4475	Water binding site not found in any cryoEM maps.
U-239:O4	0.284117	0.397112	Water binding site not found in any cryoEM maps.
A-114:N1 A-207:O4' A-207:C1'	0.283793	0.359375	Water binding site not found in any cryoEM maps.
A-94:OP	0.28363	0.467787	Water binding site not found in any cryoEM maps.
G-367:C2 G-367:N2	0.283468	0.542169	Water binding site not found in any cryoEM maps.
A-125:O3' A-125:O2' G-126:OP A-324:P A-324:OP	0.283144	0.7	Water binding site not found in any cryoEM maps.
A-105:O3' U-106:P U-106:OP C-216:O2'	0.28282	0.4175	Water binding site found in both cryoEM maps.
G-100:OP G-100:C5' U-101:OP	0.28282	0.476562	Water binding site found in both cryoEM maps.
A-231:O2' A-231:N3 C-232:O4' C-232:C1'	0.28282	0.338346	Water binding site not found in any cryoEM maps.
G-191:C2' G-191:O2' G-191:C1'	0.282496	0.365854	Water binding site not found in any cryoEM maps.
G-285:C2' G-285:O2'	0.282334	0.341772	Water binding site not found in any cryoEM maps.
U-317:O2' C-318:O4' C-318:C1' U-403:O2	0.282172	0.44086	Water binding site not found in any cryoEM maps.
A-334:O2' A-334:C1'	0.281686	0.38	Water binding site not found in any cryoEM maps.
C-240:OP	0.281524	0.403614	Water binding site not found in any cryoEM maps.
C-298:OP A-299:OP A-299:OP	0.281037	0.610108	Water binding site found in only one cryoEM map.
A-95:O3' G-96:P G-96:OP G-96:C8 A-299:C2 A-299:N3 U-300:C5' U-300:C4' U-300:O4'	0.280875	0.719481	Water binding site not found in any cryoEM maps.
U-259:O4	0.280389	0.5025	Water binding site found in only one cryoEM map.
C-311:OP	0.280227	0.441558	Water binding site not found in any cryoEM maps.
C-170:O2'	0.280065	0.486979	Water binding site not found in any cryoEM maps.
G-250:OP G-251:OP	0.279741	0.518072	Water binding site not found in any cryoEM maps.
U-291:C5' U-291:C3' U-292:OP	0.278768	0.5	Water binding site not found in any cryoEM maps.
A-140:OP	0.278444	0.3675	Water binding site not found in any cryoEM maps.
U-267:O4 A-306:C6 A-306:N6 A-306:N1 A-306:C2	0.278444	0.5	Water binding site found in both cryoEM maps.
U-243:OP	0.277958	0.363636	Water binding site not found in any cryoEM maps.
A-347:C8 A-347:N7	0.277796	0.541516	Water binding site not found in any cryoEM maps.
U-404:O4 G-405:O6	0.277634	0.4025	Water binding site not found in any cryoEM maps.
U-85:OP	0.277634	0.431078	Water binding site not found in any cryoEM maps.
A-35:P A-35:OP	0.277472	0.336134	Water binding site not found in any cryoEM maps.
A-38:C2' A-38:O2' A-38:C1'	0.277147	0.315412	Water binding site not found in any cryoEM maps.
U-307:P U-307:OP A-308:P A-308:OP	0.276985	0.748052	Binding site found in both cryoEM maps as a magnesium ion binding site.
A-225:P A-225:OP	0.276985	0.495	Water binding site not found in any cryoEM maps.
G-346:C8 G-346:N7	0.276985	0.548193	Water binding site not found in any cryoEM maps.
A-334:OP	0.276175	0.4225	Water binding site not found in any cryoEM maps.
A-373:O5' A-373:C3' A-373:C8 A-374:OP	0.275851	0.445	Water binding site not found in any cryoEM maps.
G-141:OP	0.275689	0.385366	Water binding site not found in any cryoEM maps.
A-283:N7 A-283:C5 A-283:N6	0.275527	0.372549	Water binding site not found in any cryoEM maps.
U-307:O2' U-307:O2 A-308:O4' A-308:C1'	0.275527	0.385542	Water binding site not found in any cryoEM maps.
C-45:P C-45:OP	0.275527	0.53	Water binding site not found in any cryoEM maps.
G-251:OP	0.275203	0.4175	Water binding site not found in any cryoEM maps.
U-376:O4 U-377:C4 U-377:O4 U-393:O4	0.274716	0.3775	Water binding site not found in any cryoEM maps.
A-399:OP	0.274392	0.453782	Water binding site not found in any cryoEM maps.
G-73:OP	0.273744	0.671679	Water binding site not found in any cryoEM maps.
C-165:O2' C-165:O2 C-166:O4'	0.273582	0.313253	Water binding site not found in any cryoEM maps.
C-99:O2'	0.273582	0.48	Water binding site not found in any cryoEM maps.
C-229:N4 A-230:N7 A-230:N6	0.273258	0.349367	Water binding site not found in any cryoEM maps.
U-393:P U-393:OP U-393:OP	0.273096	0.554217	Water binding site not found in any cryoEM maps.
C-315:O2	0.272934	0.3725	Water binding site not found in any cryoEM maps.
C-371:P C-371:OP	0.272934	0.5075	Water binding site not found in any cryoEM maps.
C-217:O3' A-218:P A-218:OP	0.272934	0.5975	Water binding site not found in any cryoEM maps.
G-118:OP	0.272771	0.36	Water binding site not found in any cryoEM maps.
A-192:OP	0.272447	0.3775	Water binding site not found in any cryoEM maps.
A-396:P A-396:OP A-396:OP	0.272447	0.57423	Water binding site not found in any cryoEM maps.
A-347:OP A-347:C8 A-347:N7 A-347:C5 U-348:O4 U-348:C5	0.272123	0.445378	Water binding site not found in any cryoEM maps.
G-191:OP	0.271961	0.448179	Water binding site not found in any cryoEM maps.
C-48:C2' C-48:O2'	0.271637	0.325	Water binding site not found in any cryoEM maps.
C-193:C5 G-194:N7	0.27034	0.4075	Water binding site not found in any cryoEM maps.
G-254:O2' C-255:C5' C-274:P C-274:OP	0.27034	0.4725	Water binding site found in both cryoEM maps.
C-213:O3' A-214:P A-214:OP	0.270016	0.365	Water binding site not found in any cryoEM maps.
C-154:P C-154:OP	0.270016	0.526829	Water binding site not found in any cryoEM maps.
G-126:P G-126:OP G-126:OP	0.269854	0.46	Water binding site not found in any cryoEM maps.
G-328:O3' G-329:OP	0.269692	0.617329	Water binding site not found in any cryoEM maps.
G-39:N7	0.269206	0.409639	Water binding site not found in any cryoEM maps.
U-389:OP U-389:C5 U-389:C6	0.268558	0.4175	Water binding site not found in any cryoEM maps.
U-142:P U-142:OP	0.268395	0.392157	Water binding site not found in any cryoEM maps.
G-73:O6	0.268071	0.389892	Water binding site not found in any cryoEM maps.
U-131:C4 U-131:O4 A-192:N6	0.267747	0.44086	Water binding site not found in any cryoEM maps.
A-246:OP A-246:C8 A-246:N7	0.267261	0.32491	Water binding site not found in any cryoEM maps.
C-316:P C-316:OP C-316:OP	0.266937	0.43	Water binding site not found in any cryoEM maps.
G-150:O6 A-152:OP	0.266451	0.383513	Water binding site not found in any cryoEM maps.
U-185:OP	0.266451	0.428571	Water binding site not found in any cryoEM maps.
A-226:OP	0.266126	0.31	Water binding site not found in any cryoEM maps.
A-304:OP U-305:P U-305:OP	0.266126	0.601562	Water binding site found in both cryoEM maps.
U-59:OP	0.265802	0.601504	Water binding site found in only one cryoEM map.
G-39:O2' G-40:O4'	0.265478	0.351254	Water binding site not found in any cryoEM maps.
A-90:P A-90:OP	0.265478	0.524096	Water binding site not found in any cryoEM maps.
G-112:C8 G-112:N7 A-113:N7 A-113:N6	0.265316	0.509091	Water binding site not found in any cryoEM maps.
G-147:O6 G-148:N7 G-148:C6 G-148:O6	0.265154	0.392208	Water binding site not found in any cryoEM maps.
U-120:OP	0.264992	0.3575	Water binding site not found in any cryoEM maps.
C-60:OP	0.26483	0.4825	Water binding site not found in any cryoEM maps.
A-172:P A-172:OP A-172:OP	0.264506	0.336585	Water binding site not found in any cryoEM maps.
A-352:OP	0.264344	0.542169	Water binding site not found in any cryoEM maps.
A-159:OP	0.264182	0.462185	Water binding site not found in any cryoEM maps.
G-149:C2 G-149:N2 G-150:C1' G-150:N3 A-153:C6 A-153:N6 C-154:O2	0.263857	0.496104	Water binding site not found in any cryoEM maps.
C-296:OP	0.263533	0.403614	Water binding site not found in any cryoEM maps.
A-373:C8 A-373:N7 A-373:C5	0.263371	0.403361	Water binding site not found in any cryoEM maps.
A-218:OP A-219:P A-219:OP G-254:N2	0.263209	0.588235	Water binding site not found in any cryoEM maps.
A-122:OP	0.263209	0.595	Water binding site not found in any cryoEM maps.
G-313:O2'	0.263209	0.424479	Water binding site not found in any cryoEM maps.
C-189:O3' C-189:O2'	0.262885	0.346835	Water binding site not found in any cryoEM maps.
G-158:N7	0.262399	0.409639	Water binding site not found in any cryoEM maps.
G-169:OP	0.262399	0.595122	Water binding site found in only one cryoEM map.
U-182:OP	0.262075	0.487805	Water binding site not found in any cryoEM maps.
C-189:O2' U-190:C4' U-190:O4'	0.26175	0.3775	Water binding site not found in any cryoEM maps.
C-213:P C-213:OP	0.261588	0.424479	Water binding site found in both cryoEM maps.
G-126:OP G-191:OP	0.261588	0.480519	Water binding site not found in any cryoEM maps.
C-336:O2' C-336:O2 G-337:O4'	0.261426	0.415584	Water binding site not found in any cryoEM maps.
U-107:P U-107:OP U-107:OP	0.261426	0.453659	Water binding site not found in any cryoEM maps.
C-143:P C-143:OP	0.261264	0.31	Water binding site not found in any cryoEM maps.
G-110:O6 G-111:O6 G-112:O6 C-209:N4	0.26094	0.425	Water binding site not found in any cryoEM maps.
U-62:OP	0.260778	0.368421	Water binding site not found in any cryoEM maps.
G-250:O3' G-250:O2'	0.260616	0.5225	Water binding site not found in any cryoEM maps.
G-100:OP G-100:C8 G-100:N7	0.260616	0.565	Water binding site not found in any cryoEM maps.
U-190:O2' G-191:O4'	0.260454	0.315	Water binding site not found in any cryoEM maps.
A-231:P A-231:OP	0.260292	0.409639	Water binding site not found in any cryoEM maps.
G-181:C8 G-181:N7 G-181:C5	0.259968	0.444043	Water binding site not found in any cryoEM maps.
A-283:OP	0.259806	0.343373	Water binding site not found in any cryoEM maps.
C-217:OP	0.259806	0.59944	Water binding site not found in any cryoEM maps.
A-226:C2 A-226:N3	0.258833	0.4375	Water binding site not found in any cryoEM maps.
G-108:N7 U-259:O3' U-259:O2'	0.258833	0.5825	Water binding site found in only one cryoEM map.
U-247:C4 U-247:O4	0.258671	0.524051	Water binding site not found in any cryoEM maps.
U-221:O2' C-222:O4'	0.258671	0.383754	Water binding site not found in any cryoEM maps.
U-80:C3' C-81:OP	0.258671	0.467787	Water binding site not found in any cryoEM maps.
U-144:C2' U-144:O2' U-144:C2 U-144:O2 C-145:O4' C-145:C1'	0.257861	0.315	Water binding site not found in any cryoEM maps.
G-39:C2' G-39:O2'	0.257861	0.39759	Water binding site not found in any cryoEM maps.
U-372:O4 A-373:N7 A-373:N6	0.257699	0.445783	Water binding site not found in any cryoEM maps.
C-293:OP C-293:O5' U-294:OP	0.257212	0.406162	Water binding site not found in any cryoEM maps.
G-201:P G-201:OP	0.257212	0.37	Water binding site not found in any cryoEM maps.
A-352:O2'	0.25705	0.325301	Water binding site not found in any cryoEM maps.
G-176:C8 G-176:N7 G-176:C5 G-176:O6	0.256564	0.447653	Water binding site found in only one cryoEM map.
U-135:O4 A-136:N6	0.256402	0.392208	Water binding site not found in any cryoEM maps.
A-125:O4' A-125:C8	0.256402	0.346835	Water binding site not found in any cryoEM maps.
A-214:C3' A-214:C8 G-215:OP G-215:C8 G-215:N7	0.256078	0.411028	Water binding site not found in any cryoEM maps.
A-226:O2'	0.256078	0.38	Water binding site not found in any cryoEM maps.
U-190:OP	0.255916	0.3675	Water binding site not found in any cryoEM maps.
U-241:O2' G-242:O4'	0.255916	0.303249	Water binding site not found in any cryoEM maps.
G-251:P G-251:OP	0.255429	0.442577	Water binding site not found in any cryoEM maps.
C-321:OP	0.254781	0.349398	Water binding site not found in any cryoEM maps.
U-253:OP U-253:C5	0.253971	0.591036	Water binding site found in only one cryoEM map.
A-38:OP	0.253809	0.37	Water binding site not found in any cryoEM maps.
A-334:O2' A-334:N3	0.253647	0.411458	Water binding site not found in any cryoEM maps.
G-242:P G-242:OP G-242:O5' U-243:OP	0.253323	0.352941	Water binding site not found in any cryoEM maps.
G-335:O2' G-335:N3	0.25316	0.326829	Water binding site not found in any cryoEM maps.
U-190:O2	0.25316	0.3625	Water binding site not found in any cryoEM maps.
C-37:C2' C-37:O2' A-38:O4'	0.252836	0.310924	Water binding site not found in any cryoEM maps.
C-193:C3' C-193:O3' G-194:P G-194:OP G-194:OP	0.252512	0.325	Water binding site not found in any cryoEM maps.
A-38:OP	0.25235	0.313253	Water binding site not found in any cryoEM maps.
U-162:O2'	0.252188	0.36	Water binding site not found in any cryoEM maps.
A-94:OP A-95:OP	0.252026	0.663866	Water binding site found in only one cryoEM map.
U-365:O2	0.25154	0.37594	Water binding site not found in any cryoEM maps.
U-247:O2'	0.251378	0.38	Water binding site not found in any cryoEM maps.
A-304:O3' U-305:P U-305:OP U-305:OP	0.251216	0.43	Binding site found in only one cryoEM map as a magnesium ion binding site.
G-180:O6 G-181:O6	0.250729	0.343373	Water binding site not found in any cryoEM maps.
C-170:O2'	0.250567	0.487952	Water binding site found in only one cryoEM map.
U-49:C2' U-49:O2'	0.250567	0.3213	Water binding site not found in any cryoEM maps.
U-224:O3' A-225:P A-225:OP A-225:OP	0.250243	0.443902	Water binding site not found in any cryoEM maps.
A-330:N7 G-331:N7	0.250081	0.376344	Water binding site not found in any cryoEM maps.
A-140:OP	0.249919	0.355	Water binding site not found in any cryoEM maps.
G-288:C2' G-288:N3 G-288:C4 U-289:OP	0.249595	0.560241	Water binding site not found in any cryoEM maps.
A-230:C8 A-230:N7	0.249271	0.313253	Water binding site not found in any cryoEM maps.
A-64:P A-64:OP A-64:OP	0.248947	0.4025	Water binding site not found in any cryoEM maps.
G-276:O6 U-277:O4 C-278:N4 U-300:O4	0.24846	0.516245	Water binding site not found in any cryoEM maps.
C-262:C4' C-262:O4'	0.247974	0.5	Water binding site not found in any cryoEM maps.
G-100:OP	0.247812	0.4175	Water binding site not found in any cryoEM maps.
C-166:O2'	0.247488	0.319328	Water binding site not found in any cryoEM maps.
U-120:C4 U-120:O4	0.247488	0.3425	Water binding site not found in any cryoEM maps.
C-99:OP	0.247326	0.56	Water binding site not found in any cryoEM maps.
A-314:O2' C-315:O4'	0.247164	0.436975	Water binding site not found in any cryoEM maps.
A-230:P A-230:OP	0.247002	0.385	Water binding site not found in any cryoEM maps.
G-118:O3' G-119:OP	0.24684	0.395122	Water binding site not found in any cryoEM maps.
A-65:C8 A-65:N7 A-66:N7	0.246677	0.3025	Water binding site not found in any cryoEM maps.
G-117:C8 G-118:OP	0.246677	0.4025	Water binding site not found in any cryoEM maps.
C-315:OP	0.246515	0.588448	Water binding site not found in any cryoEM maps.
C-109:OP	0.246353	0.453634	Water binding site not found in any cryoEM maps.
U-84:O2	0.246353	0.33213	Water binding site not found in any cryoEM maps.
U-75:O4'	0.246191	0.37561	Water binding site not found in any cryoEM maps.
A-387:OP A-387:C5'	0.246191	0.350649	Water binding site not found in any cryoEM maps.
U-267:OP	0.246191	0.453659	Water binding site not found in any cryoEM maps.
A-183:OP A-183:O3' A-184:P A-184:OP A-186:OP A-186:OP A-187:OP G-188:OP	0.246029	0.903896	Water binding site not found in any cryoEM maps.
G-175:O2'	0.245867	0.3525	Water binding site not found in any cryoEM maps.
U-106:P U-106:OP	0.245705	0.714286	Water binding site not found in any cryoEM maps.
G-276:O2'	0.245543	0.4375	Water binding site not found in any cryoEM maps.
A-231:N7	0.245219	0.325	Water binding site not found in any cryoEM maps.
G-129:O6	0.244895	0.315789	Water binding site not found in any cryoEM maps.
C-166:O3' C-166:O2'	0.244733	0.307317	Water binding site not found in any cryoEM maps.
U-56:OP U-56:C5' A-57:OP	0.244408	0.445378	Water binding site not found in any cryoEM maps.
C-154:P C-154:OP	0.24376	0.521951	Water binding site not found in any cryoEM maps.
A-283:C4' A-283:C3' A-283:O3' A-283:C2' A-283:O2'	0.243436	0.33	Water binding site not found in any cryoEM maps.
A-153:O3' C-154:OP C-223:O2'	0.243436	0.445	Water binding site not found in any cryoEM maps.
A-399:C4' A-399:O4' A-399:O2' A-399:C1'	0.243436	0.379518	Water binding site not found in any cryoEM maps.
G-285:C2' G-285:O2' A-286:O4'	0.243274	0.2975	Water binding site not found in any cryoEM maps.
G-40:N7 C-41:O2'	0.243112	0.362007	Water binding site not found in any cryoEM maps.
A-308:O2'	0.243112	0.383513	Water binding site not found in any cryoEM maps.
U-205:O2'	0.242626	0.3575	Water binding site not found in any cryoEM maps.
A-369:OP A-370:OP	0.242464	0.487952	Water binding site not found in any cryoEM maps.
A-343:N6 G-344:C6 G-344:O6 U-356:N3	0.242139	0.574684	Water binding site not found in any cryoEM maps.
C-60:O3' C-60:O2' U-61:OP U-61:C5' C-98:O3' C-98:O2' C-99:C5'	0.242139	0.559896	Water binding site found in both cryoEM maps.
G-405:O2' G-405:N3 G-406:C4' G-406:O4' G-406:C1'	0.241977	0.3375	Water binding site not found in any cryoEM maps.
U-177:C2' U-177:O2' A-178:OP	0.241653	0.348371	Water binding site not found in any cryoEM maps.
A-104:OP A-104:C5'	0.241653	0.439024	Water binding site not found in any cryoEM maps.
U-144:OP	0.241491	0.355	Water binding site not found in any cryoEM maps.
U-365:OP	0.241491	0.429603	Water binding site not found in any cryoEM maps.
U-75:OP U-75:C5 U-75:C6 A-347:OP	0.241491	0.331325	Water binding site not found in any cryoEM maps.
G-395:C3' G-395:O3' A-396:P A-396:OP A-396:C8 A-396:N7	0.241329	0.4075	Water binding site not found in any cryoEM maps.
U-52:OP A-53:OP	0.241005	0.3925	Water binding site not found in any cryoEM maps.
G-313:OP A-314:OP C-315:N4 G-406:O6	0.241005	0.483755	Water binding site not found in any cryoEM maps.
A-38:P A-38:OP	0.240843	0.330532	Water binding site not found in any cryoEM maps.
A-284:N7 G-285:N7	0.240519	0.280519	Water binding site not found in any cryoEM maps.
C-332:O3' U-333:P U-333:OP U-333:OP	0.240194	0.423377	Water binding site not found in any cryoEM maps.
U-120:OP A-325:O2'	0.240032	0.481928	Water binding site not found in any cryoEM maps.
C-99:OP	0.239708	0.441103	Water binding site not found in any cryoEM maps.
G-83:N2	0.239546	0.313253	Water binding site not found in any cryoEM maps.
G-303:C5' G-303:C4' A-304:OP	0.238898	0.48	Water binding site not found in any cryoEM maps.
G-39:C6 G-39:O6 G-40:C6 G-40:O6	0.238574	0.325	Water binding site not found in any cryoEM maps.
U-317:C5' U-317:C4' U-317:C3' U-317:O3' C-318:P C-318:OP	0.23825	0.330532	Water binding site not found in any cryoEM maps.
A-94:P A-94:OP	0.237925	0.475949	Water binding site not found in any cryoEM maps.
G-158:C8 G-158:N7	0.237763	0.385417	Water binding site not found in any cryoEM maps.
G-39:C8 G-39:N7 G-39:C5	0.237763	0.374026	Water binding site not found in any cryoEM maps.
A-113:O2'	0.237601	0.331325	Water binding site not found in any cryoEM maps.
A-151:O3' A-151:O2'	0.237601	0.375	Water binding site not found in any cryoEM maps.
G-388:O2'	0.237439	0.379221	Water binding site not found in any cryoEM maps.
A-324:C2' A-324:O2'	0.237277	0.4225	Water binding site not found in any cryoEM maps.
A-171:OP A-171:OP	0.236467	0.409756	Water binding site found in only one cryoEM map.
U-333:C4' U-333:O3' U-333:O2'	0.236467	0.369748	Water binding site not found in any cryoEM maps.
G-110:OP G-110:C8 G-110:N7	0.236305	0.4075	Water binding site not found in any cryoEM maps.
G-405:OP	0.236143	0.419355	Water binding site not found in any cryoEM maps.
C-362:O2'	0.236143	0.35	Water binding site not found in any cryoEM maps.
G-119:OP U-120:OP	0.235981	0.47	Water binding site not found in any cryoEM maps.
U-157:C2' U-157:O2' G-158:C4' G-158:O4' G-158:C1'	0.235656	0.3025	Water binding site not found in any cryoEM maps.
U-221:OP	0.235494	0.3275	Water binding site found in only one cryoEM map.
A-219:OP G-220:OP	0.235332	0.680672	Water binding site not found in any cryoEM maps.
G-280:OP	0.235008	0.379221	Water binding site not found in any cryoEM maps.
C-98:O3' C-99:OP C-99:C5'	0.235008	0.435	Water binding site not found in any cryoEM maps.
U-372:OP	0.234846	0.358396	Water binding site not found in any cryoEM maps.
G-363:OP	0.234684	0.463415	Water binding site not found in any cryoEM maps.
G-344:N2	0.234198	0.320312	Water binding site not found in any cryoEM maps.
C-78:O2' C-78:C1' C-78:O2 G-349:N2	0.233549	0.285199	Water binding site not found in any cryoEM maps.
C-320:OP	0.233549	0.345865	Water binding site not found in any cryoEM maps.
C-353:O2'	0.233063	0.325	Water binding site not found in any cryoEM maps.
U-190:O2'	0.233063	0.328125	Water binding site not found in any cryoEM maps.
G-405:N7 G-405:O6	0.232901	0.4975	Water binding site not found in any cryoEM maps.
G-194:O4' G-194:O2'	0.232577	0.369176	Water binding site not found in any cryoEM maps.
A-265:OP	0.232577	0.471178	Water binding site found in only one cryoEM map.
A-330:O3' G-331:P G-331:OP G-331:OP	0.232415	0.3175	Water binding site not found in any cryoEM maps.
A-125:P A-125:OP	0.232415	0.3125	Water binding site not found in any cryoEM maps.
C-166:O2' C-166:O2	0.232253	0.319328	Water binding site not found in any cryoEM maps.
U-75:C5 A-347:OP	0.232091	0.3625	Water binding site not found in any cryoEM maps.
C-371:OP C-371:C5	0.232091	0.453659	Water binding site not found in any cryoEM maps.
A-210:OP	0.231767	0.42	Water binding site not found in any cryoEM maps.
G-328:OP	0.231605	0.565	Water binding site not found in any cryoEM maps.
G-180:N7 G-181:N7 G-181:O6	0.231605	0.377604	Water binding site not found in any cryoEM maps.
A-65:N7 A-65:C5 A-66:N7 A-66:N6	0.230956	0.296875	Water binding site not found in any cryoEM maps.
C-48:C2' C-48:O2' C-48:O2 U-49:O4'	0.230794	0.344086	Water binding site not found in any cryoEM maps.
U-365:O4	0.230794	0.33	Water binding site not found in any cryoEM maps.
C-109:OP	0.230146	0.380208	Water binding site not found in any cryoEM maps.
U-107:P U-107:OP	0.230146	0.415	Water binding site not found in any cryoEM maps.
G-275:C8 G-275:N7 G-275:C5	0.229984	0.52	Water binding site not found in any cryoEM maps.
G-338:N7 A-339:N7 A-339:C5 A-339:C6 A-339:N6 U-340:O4	0.229822	0.419512	Water binding site not found in any cryoEM maps.
U-142:OP	0.229822	0.546218	Water binding site not found in any cryoEM maps.
A-246:C8 A-246:N7 A-246:C5 U-247:C4 U-247:O4 U-247:C5	0.22966	0.385	Water binding site not found in any cryoEM maps.
U-241:O3' G-242:P G-242:OP G-242:OP	0.229498	0.325301	Water binding site not found in any cryoEM maps.
G-83:OP	0.229498	0.4325	Water binding site not found in any cryoEM maps.
G-242:P G-242:OP	0.229335	0.6975	Water binding site not found in any cryoEM maps.
U-241:P U-241:OP	0.228849	0.3525	Water binding site not found in any cryoEM maps.
U-348:OP	0.228687	0.408964	Water binding site not found in any cryoEM maps.
C-193:O3' C-193:O2'	0.228525	0.308123	Water binding site not found in any cryoEM maps.
G-406:OP	0.228363	0.345	Water binding site not found in any cryoEM maps.
G-158:O6	0.228363	0.32	Water binding site not found in any cryoEM maps.
C-166:O2' U-167:OP	0.228039	0.421687	Water binding site not found in any cryoEM maps.
G-280:OP	0.228039	0.436975	Water binding site not found in any cryoEM maps.
G-338:O2'	0.227715	0.285	Water binding site not found in any cryoEM maps.
G-150:C6 G-150:O6	0.227391	0.301205	Water binding site found in only one cryoEM map.
A-192:O2'	0.227391	0.301205	Water binding site not found in any cryoEM maps.
G-215:O2'	0.227391	0.3825	Water binding site not found in any cryoEM maps.
U-228:P U-228:OP U-228:OP	0.227229	0.3125	Water binding site not found in any cryoEM maps.
U-401:C4' U-401:C3' U-401:O3' U-401:C2' U-401:O2' U-401:C1'	0.227066	0.3825	Water binding site not found in any cryoEM maps.
U-142:OP C-143:OP	0.227066	0.375	Water binding site not found in any cryoEM maps.
G-191:N7 A-192:C8 A-192:N7 A-192:C5 A-192:C6 A-192:N6 C-193:N4	0.226904	0.361446	Water binding site not found in any cryoEM maps.
U-49:O4 G-50:N7 G-50:C6 G-50:O6	0.226418	0.298734	Water binding site not found in any cryoEM maps.
U-372:O2'	0.226256	0.47	Water binding site not found in any cryoEM maps.
C-48:O3' C-48:O2' U-49:C5'	0.225932	0.305	Water binding site not found in any cryoEM maps.
G-313:OP	0.225284	0.425	Water binding site not found in any cryoEM maps.
A-31:P A-31:OP A-31:O5' G-32:OP	0.224311	0.478992	Water binding site not found in any cryoEM maps.
A-219:OP A-219:O5' G-220:OP G-220:C8 G-220:N7	0.224311	0.728291	Water binding site not found in any cryoEM maps.
C-109:OP	0.224149	0.536341	Binding site found in only one cryoEM map as a magnesium ion binding site.
C-315:C2' C-315:O2' C-315:C1'	0.223987	0.354167	Water binding site not found in any cryoEM maps.
A-183:P A-183:OP A-183:O5' G-188:N7 G-188:C5 G-188:C6 G-188:O6	0.223825	0.5375	Water binding site not found in any cryoEM maps.
G-116:N7 G-116:C5 G-116:C6 G-116:O6 G-117:O6	0.223339	0.361446	Water binding site not found in any cryoEM maps.
G-257:N7 G-257:O6	0.223339	0.519713	Water binding site found in both cryoEM maps.
G-338:O6	0.223177	0.34	Water binding site not found in any cryoEM maps.
G-275:O2'	0.222853	0.371429	Water binding site not found in any cryoEM maps.
C-128:C4' C-128:O4'	0.222366	0.346341	Water binding site not found in any cryoEM maps.
G-148:O5' G-149:OP	0.222204	0.283133	Water binding site not found in any cryoEM maps.
G-344:O3' G-344:O2'	0.22188	0.4025	Water binding site not found in any cryoEM maps.
A-399:C8 A-399:N7 A-399:C5	0.221556	0.408521	Water binding site not found in any cryoEM maps.
U-345:OP U-345:OP U-348:OP	0.221556	0.433735	Water binding site not found in any cryoEM maps.
A-387:OP U-389:O4	0.221394	0.308123	Water binding site not found in any cryoEM maps.
C-320:P C-320:OP	0.221394	0.286738	Water binding site not found in any cryoEM maps.
U-333:P U-333:OP U-333:OP	0.221232	0.333333	Water binding site not found in any cryoEM maps.
U-241:O5' U-241:C3' U-241:C6 G-242:OP	0.221232	0.29	Water binding site not found in any cryoEM maps.
U-101:P U-101:OP U-101:O5' C-102:OP	0.22107	0.448179	Water binding site found in only one cryoEM map.
G-126:OP	0.22107	0.41	Water binding site not found in any cryoEM maps.
A-57:OP	0.220908	0.8	Water binding site not found in any cryoEM maps.
A-123:C8 A-123:N7 A-123:C5	0.220746	0.276042	Water binding site not found in any cryoEM maps.
C-364:OP	0.220746	0.459384	Water binding site not found in any cryoEM maps.
U-401:O2 U-402:O4'	0.220583	0.455696	Water binding site not found in any cryoEM maps.
C-260:C5' C-260:C4' U-305:O2	0.220421	0.51	Water binding site found in only one cryoEM map.
C-229:OP	0.220259	0.2975	Water binding site not found in any cryoEM maps.
U-56:C4' U-56:O3' U-56:O2' A-57:C5' G-280:C5'	0.220259	0.4975	Water binding site found in only one cryoEM map.
G-169:P G-169:OP G-169:C5'	0.220097	0.584337	Water binding site not found in any cryoEM maps.
G-100:P G-100:OP	0.220097	0.4625	Water binding site not found in any cryoEM maps.
A-308:OP G-309:C8 G-309:N7	0.220097	0.656627	Water binding site not found in any cryoEM maps.
U-389:O4	0.220097	0.415663	Water binding site not found in any cryoEM maps.
G-275:N7 G-276:N7	0.219935	0.423377	Water binding site not found in any cryoEM maps.
U-258:C4 U-258:O4	0.219773	0.389892	Binding site found in only one cryoEM map as a magnesium ion binding site.
G-111:C8 G-111:N7	0.219773	0.406162	Water binding site not found in any cryoEM maps.
C-262:O3' A-263:OP	0.219449	0.445	Water binding site not found in any cryoEM maps.
C-316:OP	0.219449	0.4075	Water binding site not found in any cryoEM maps.
G-149:O2' G-150:O4'	0.219287	0.313253	Water binding site not found in any cryoEM maps.
G-163:OP G-176:C6 G-176:O6 G-176:N1 U-177:N3 U-177:O4	0.219287	0.325301	Water binding site not found in any cryoEM maps.
U-168:OP A-171:OP	0.219125	0.743682	Water binding site not found in any cryoEM maps.
C-240:N4	0.218963	0.318996	Water binding site not found in any cryoEM maps.
U-319:O2'	0.218801	0.375	Water binding site not found in any cryoEM maps.
A-339:O2'	0.218639	0.375	Water binding site not found in any cryoEM maps.
C-47:O2' C-47:O2	0.218639	0.380208	Water binding site not found in any cryoEM maps.
C-193:O2'	0.218476	0.305	Water binding site not found in any cryoEM maps.
G-344:P G-344:OP	0.218314	0.49	Water binding site not found in any cryoEM maps.
C-361:O2'	0.21799	0.3475	Water binding site not found in any cryoEM maps.
U-61:OP	0.217666	0.4425	Water binding site not found in any cryoEM maps.
A-196:C2' A-196:O2' A-196:C1'	0.217666	0.290909	Water binding site not found in any cryoEM maps.
U-168:O2'	0.217666	0.395122	Water binding site not found in any cryoEM maps.
G-141:O5' U-142:OP U-142:C5	0.217018	0.325815	Water binding site not found in any cryoEM maps.
C-232:N4 A-233:C8 A-233:N7 A-233:C5 A-233:C6 A-233:N6	0.216856	0.308861	Water binding site not found in any cryoEM maps.
G-158:N3	0.216532	0.2675	Water binding site not found in any cryoEM maps.
C-209:OP	0.216045	0.669173	Water binding site not found in any cryoEM maps.
U-62:OP	0.215559	0.3975	Water binding site not found in any cryoEM maps.
G-150:O3' G-150:O2' A-151:N7	0.215559	0.3475	Water binding site found in both cryoEM maps.
A-139:OP U-162:O4	0.215397	0.575	Water binding site not found in any cryoEM maps.
U-156:OP	0.214911	0.34296	Water binding site not found in any cryoEM maps.
A-97:P A-97:OP A-97:OP A-301:OP	0.214911	0.63038	Water binding site not found in any cryoEM maps.
A-265:P A-265:OP A-265:OP	0.214911	0.536585	Water binding site not found in any cryoEM maps.
G-276:OP U-277:OP	0.214749	0.348371	Water binding site not found in any cryoEM maps.
G-251:N7 A-252:N7 A-252:C5 A-252:C6 A-252:N6	0.214425	0.3325	Water binding site found in both cryoEM maps.
U-80:O2	0.2141	0.31	Water binding site not found in any cryoEM maps.
U-190:O3' G-191:OP	0.2141	0.355	Water binding site not found in any cryoEM maps.
U-381:OP G-384:O6	0.213938	0.331707	Water binding site not found in any cryoEM maps.
U-190:O3' G-191:P G-191:OP	0.213614	0.301205	Water binding site not found in any cryoEM maps.
A-304:OP	0.213614	0.378151	Binding site found in only one cryoEM map as a magnesium ion binding site.
U-404:O2'	0.213614	0.307317	Water binding site not found in any cryoEM maps.
G-327:OP	0.213452	0.3425	Water binding site not found in any cryoEM maps.
G-312:O3' G-313:P G-313:OP G-313:OP	0.213452	0.32	Water binding site not found in any cryoEM maps.
C-145:O2' C-145:C2 C-145:O2 G-158:N2	0.213128	0.252101	Water binding site not found in any cryoEM maps.
U-247:O3' U-247:O2' A-248:C5'	0.212966	0.369792	Water binding site not found in any cryoEM maps.
U-177:O4	0.212642	0.422969	Water binding site not found in any cryoEM maps.
C-217:N4 C-255:OP G-257:C6 G-257:O6	0.212642	0.41	Water binding site found in both cryoEM maps.
A-265:O2'	0.21248	0.376623	Water binding site not found in any cryoEM maps.
G-257:OP	0.212318	0.51	Water binding site not found in any cryoEM maps.
G-400:OP	0.212156	0.337349	Water binding site not found in any cryoEM maps.
A-90:O2' A-90:N3 G-91:O4'	0.211831	0.57561	Water binding site not found in any cryoEM maps.
U-345:OP	0.211831	0.470588	Water binding site not found in any cryoEM maps.
G-250:OP G-251:OP	0.211669	0.47	Water binding site not found in any cryoEM maps.
U-394:O2'	0.211669	0.36747	Water binding site not found in any cryoEM maps.
G-382:O2' C-383:O4'	0.211507	0.345455	Water binding site not found in any cryoEM maps.
C-48:O2' U-49:C4' U-49:O4'	0.211345	0.28	Water binding site not found in any cryoEM maps.
U-310:P U-310:OP	0.210535	0.453659	Water binding site not found in any cryoEM maps.
C-60:P C-60:OP	0.210211	0.461153	Water binding site not found in any cryoEM maps.
A-354:P A-354:OP	0.209887	0.39759	Water binding site not found in any cryoEM maps.
A-196:O2'	0.2094	0.27451	Water binding site not found in any cryoEM maps.
G-406:C2' G-406:O2' A-407:O4'	0.209238	0.31	Water binding site not found in any cryoEM maps.
A-196:C2' A-196:O2'	0.209076	0.267532	Water binding site not found in any cryoEM maps.
U-224:O4	0.209076	0.3825	Water binding site not found in any cryoEM maps.
G-309:O2' A-343:OP A-343:C5'	0.208914	0.34767	Water binding site not found in any cryoEM maps.
C-332:O4' C-332:O2'	0.20859	0.347339	Water binding site not found in any cryoEM maps.
G-117:N7 G-118:N7	0.20859	0.2775	Water binding site not found in any cryoEM maps.
C-138:OP	0.20778	0.2875	Water binding site not found in any cryoEM maps.
G-32:C2' G-32:O2' G-32:N2 G-32:N3 U-33:O4' G-280:C2 G-280:N2 G-280:N3 G-281:O4'	0.20778	0.475	Water binding site not found in any cryoEM maps.
U-247:OP	0.207455	0.341463	Water binding site not found in any cryoEM maps.
C-262:OP	0.207455	0.705	Water binding site not found in any cryoEM maps.
C-383:O2' C-383:C1'	0.207293	0.332468	Water binding site not found in any cryoEM maps.
C-315:O4'	0.207293	0.322129	Water binding site not found in any cryoEM maps.
U-267:O3' A-268:OP	0.206969	0.45	Water binding site not found in any cryoEM maps.
A-265:O3' C-266:P C-266:OP	0.206969	0.305322	Water binding site found in only one cryoEM map.
U-397:P U-397:OP	0.206969	0.37276	Water binding site not found in any cryoEM maps.
A-161:O2' A-161:N3 U-162:O4'	0.206645	0.2575	Water binding site not found in any cryoEM maps.
A-359:OP G-360:OP	0.206483	0.368231	Water binding site not found in any cryoEM maps.
G-163:OP	0.206159	0.337349	Water binding site not found in any cryoEM maps.
C-47:C2' C-47:O2' C-47:O2 C-48:O4'	0.206159	0.329749	Water binding site not found in any cryoEM maps.
A-290:OP	0.206159	0.463542	Water binding site not found in any cryoEM maps.
C-166:O2 G-174:N2	0.205997	0.275	Water binding site not found in any cryoEM maps.
C-99:P C-99:OP	0.205835	0.4875	Water binding site not found in any cryoEM maps.
G-119:O3' A-325:O2'	0.205673	0.4975	Water binding site not found in any cryoEM maps.
G-360:OP	0.205511	0.294118	Water binding site not found in any cryoEM maps.
C-165:O2' G-181:OP	0.205511	0.638655	Water binding site not found in any cryoEM maps.
A-206:O3' A-207:P A-207:OP C-262:C5'	0.205511	0.333333	Binding site found in only one cryoEM map as a magnesium ion binding site.
C-320:O2'	0.205348	0.32	Water binding site not found in any cryoEM maps.
A-351:OP	0.205024	0.409639	Water binding site not found in any cryoEM maps.
G-44:OP	0.204862	0.390977	Water binding site not found in any cryoEM maps.
A-339:O2'	0.204862	0.2525	Water binding site not found in any cryoEM maps.
A-214:O3' G-215:OP	0.204862	0.345455	Water binding site not found in any cryoEM maps.
U-75:C3' U-75:O3' U-76:P U-76:OP	0.204538	0.263538	Water binding site not found in any cryoEM maps.
G-279:OP	0.204214	0.285	Water binding site not found in any cryoEM maps.
A-392:P A-392:OP A-392:OP	0.20389	0.313253	Water binding site not found in any cryoEM maps.
U-85:O2' U-86:O4'	0.20389	0.2675	Water binding site not found in any cryoEM maps.
A-218:OP U-253:O4 G-254:O6	0.203728	0.492997	Water binding site found in both cryoEM maps.
C-121:O3' A-122:OP	0.203728	0.4375	Water binding site not found in any cryoEM maps.
G-346:OP U-348:OP	0.203566	0.3175	Water binding site not found in any cryoEM maps.
G-169:O3' C-170:P C-170:OP	0.203566	0.541463	Water binding site not found in any cryoEM maps.
A-214:OP A-214:C8 A-214:N7	0.203241	0.395	Water binding site not found in any cryoEM maps.
G-313:N1 G-313:N2	0.203079	0.4425	Water binding site found in only one cryoEM map.
G-150:O6	0.202755	0.325301	Water binding site not found in any cryoEM maps.
A-261:N6 A-265:P A-265:OP A-265:O5' C-266:OP C-266:C5 A-306:N6	0.202755	0.736585	Water binding site not found in any cryoEM maps.
A-94:OP	0.202107	0.455	Water binding site not found in any cryoEM maps.
A-31:OP G-32:P G-32:OP	0.201945	0.451807	Water binding site found in only one cryoEM map.
G-251:OP	0.201621	0.36	Water binding site not found in any cryoEM maps.
G-382:N2 U-389:O2'	0.201621	0.376623	Water binding site not found in any cryoEM maps.
G-77:OP	0.201621	0.615	Water binding site not found in any cryoEM maps.
A-114:C2' A-114:O2' A-114:C2 A-114:N3 A-114:C4 A-115:O4' A-115:C1' A-115:N9	0.201297	0.271084	Water binding site not found in any cryoEM maps.
A-79:N6 A-347:N6 U-348:O4	0.201297	0.349398	Water binding site not found in any cryoEM maps.
U-375:O2	0.201297	0.285199	Water binding site not found in any cryoEM maps.
C-350:N4 A-351:N6	0.200972	0.311688	Water binding site not found in any cryoEM maps.
U-402:O2	0.200648	0.506494	Water binding site not found in any cryoEM maps.
G-44:N7 C-45:C4 C-45:N4 C-45:C5	0.200324	0.467532	Water binding site not found in any cryoEM maps.
G-169:C4' A-210:O2' C-211:O3' C-211:O2'	0.200162	0.55	Water binding site not found in any cryoEM maps.
A-392:OP U-393:O4 U-393:C5	0.200162	0.285	Water binding site not found in any cryoEM maps.
C-320:OP	0.2	0.326829	Water binding site not found in any cryoEM maps.
A-399:N7 A-399:C5 A-399:N6	0.199676	0.290323	Water binding site not found in any cryoEM maps.
G-169:O6 C-170:N4	0.199514	0.3375	Water binding site not found in any cryoEM maps.
C-81:O2	0.199514	0.361345	Water binding site not found in any cryoEM maps.
U-221:OP	0.199028	0.3025	Water binding site not found in any cryoEM maps.
U-190:O2'	0.198703	0.2625	Water binding site not found in any cryoEM maps.
A-159:C8 A-159:N7 A-159:C5	0.198541	0.33	Water binding site not found in any cryoEM maps.
G-279:OP	0.198541	0.356098	Water binding site not found in any cryoEM maps.
G-338:O2' A-339:O4' A-339:C1'	0.198379	0.240602	Water binding site not found in any cryoEM maps.
G-328:O2'	0.198217	0.545126	Water binding site not found in any cryoEM maps.
A-299:C8 A-299:N7 A-299:C5 A-299:C6 A-299:N6	0.197893	0.379928	Water binding site not found in any cryoEM maps.
U-106:O4 C-266:OP	0.197569	0.6425	Water binding site not found in any cryoEM maps.
U-221:OP U-221:O5' C-222:OP	0.197569	0.313253	Water binding site found in only one cryoEM map.
G-251:C8 G-251:N7 G-251:C5	0.197569	0.407942	Water binding site not found in any cryoEM maps.
G-194:C2' G-194:O2'	0.197407	0.244792	Water binding site not found in any cryoEM maps.
G-251:P G-251:OP	0.196921	0.295	Water binding site not found in any cryoEM maps.
C-362:O3' C-362:O2'	0.196921	0.3125	Water binding site not found in any cryoEM maps.
U-322:O2' U-323:C4' U-323:O4'	0.196759	0.309896	Water binding site not found in any cryoEM maps.
C-81:OP	0.196596	0.4025	Water binding site not found in any cryoEM maps.
G-327:OP G-327:C5'	0.196272	0.451807	Water binding site not found in any cryoEM maps.
A-28:N6 A-57:OP	0.196272	0.488312	Water binding site found in only one cryoEM map.
U-322:O2'	0.19611	0.3425	Water binding site not found in any cryoEM maps.
U-403:OP	0.195948	0.433213	Water binding site not found in any cryoEM maps.
A-140:N3	0.195786	0.273171	Water binding site not found in any cryoEM maps.
C-208:OP C-208:C4 C-208:C5 C-208:C6 U-305:C2' U-305:O2' U-305:C2	0.195786	0.5225	Water binding site not found in any cryoEM maps.
U-247:C2' U-247:O2'	0.195786	0.26	Water binding site not found in any cryoEM maps.
U-393:OP	0.195624	0.554217	Water binding site not found in any cryoEM maps.
G-50:OP	0.195462	0.3075	Water binding site not found in any cryoEM maps.
A-64:N3	0.195138	0.385366	Water binding site not found in any cryoEM maps.
G-58:OP	0.195138	0.51	Water binding site not found in any cryoEM maps.
A-304:O4' A-304:N3 A-306:O4'	0.194976	0.5125	Water binding site not found in any cryoEM maps.
U-155:O4 U-156:C4 U-156:O4	0.194814	0.252708	Water binding site not found in any cryoEM maps.
A-270:O2' G-272:OP G-272:N7	0.194489	0.572289	Water binding site not found in any cryoEM maps.
U-397:P U-397:OP	0.194165	0.337349	Water binding site not found in any cryoEM maps.
A-105:OP	0.194003	0.428571	Water binding site found in only one cryoEM map.
U-76:O4'	0.193679	0.265625	Water binding site not found in any cryoEM maps.
C-216:OP	0.193517	0.4475	Water binding site not found in any cryoEM maps.
C-68:N4 A-69:N6	0.193355	0.295181	Water binding site not found in any cryoEM maps.
G-174:P G-174:OP G-174:O5'	0.193355	0.307229	Water binding site not found in any cryoEM maps.
A-283:C8 A-283:N7 A-283:C5	0.193193	0.27	Water binding site not found in any cryoEM maps.
G-215:P G-215:OP	0.193193	0.2925	Water binding site found in both cryoEM maps.
A-133:N7 A-133:N6	0.193031	0.333333	Water binding site not found in any cryoEM maps.
U-142:OP	0.192707	0.355	Water binding site not found in any cryoEM maps.
G-201:O3' U-202:OP	0.192545	0.255639	Water binding site not found in any cryoEM maps.
G-141:OP	0.191734	0.364146	Water binding site not found in any cryoEM maps.
U-156:OP	0.191572	0.39759	Water binding site not found in any cryoEM maps.
U-205:O2'	0.19141	0.240964	Water binding site not found in any cryoEM maps.
U-372:P U-372:OP U-372:C5	0.191248	0.315789	Water binding site not found in any cryoEM maps.
U-157:C4 U-157:O4 G-158:C6 G-158:O6	0.191086	0.325	Water binding site not found in any cryoEM maps.
A-178:P A-178:OP A-178:O5'	0.191086	0.383754	Water binding site not found in any cryoEM maps.
G-251:OP	0.190924	0.287805	Water binding site found in only one cryoEM map.
U-80:C4 U-80:O4	0.190762	0.281013	Water binding site not found in any cryoEM maps.
A-324:OP A-324:OP	0.1906	0.283133	Water binding site not found in any cryoEM maps.
C-336:P C-336:OP	0.1906	0.241558	Water binding site not found in any cryoEM maps.
G-82:OP	0.190113	0.372549	Water binding site not found in any cryoEM maps.
U-59:OP	0.189627	0.3425	Water binding site not found in any cryoEM maps.
A-113:C8 A-113:N7	0.189465	0.390244	Water binding site not found in any cryoEM maps.
G-134:N7	0.188979	0.301205	Water binding site not found in any cryoEM maps.
A-35:OP U-36:OP U-36:C5	0.188979	0.268817	Water binding site not found in any cryoEM maps.
G-164:P G-164:OP G-164:OP G-176:C6 G-176:O6 G-176:N1	0.188655	0.481793	Water binding site not found in any cryoEM maps.
A-95:OP	0.188655	0.3825	Water binding site not found in any cryoEM maps.
C-298:OP	0.188331	0.390977	Water binding site not found in any cryoEM maps.
G-149:OP	0.188331	0.283854	Water binding site not found in any cryoEM maps.
A-399:OP	0.188006	0.408964	Water binding site not found in any cryoEM maps.
U-59:OP U-59:O5' C-60:OP	0.187844	0.488722	Water binding site not found in any cryoEM maps.
U-345:OP U-345:C6	0.187844	0.622396	Water binding site not found in any cryoEM maps.
G-180:P G-180:OP G-180:OP	0.187844	0.2525	Water binding site not found in any cryoEM maps.
U-185:OP	0.187196	0.288809	Water binding site not found in any cryoEM maps.
C-67:C2' C-67:O2' C-67:C1'	0.187034	0.222892	Water binding site not found in any cryoEM maps.
G-215:O2'	0.18671	0.305	Water binding site not found in any cryoEM maps.
G-126:OP G-191:OP	0.186548	0.710843	Water binding site not found in any cryoEM maps.
G-285:N7 A-286:N7 A-286:N6	0.1859	0.2525	Water binding site not found in any cryoEM maps.
G-82:O3' G-83:P G-83:OP	0.185737	0.2675	Water binding site not found in any cryoEM maps.
G-313:N7 G-313:C6 G-313:O6 A-314:N6	0.185575	0.290727	Water binding site not found in any cryoEM maps.
C-138:O2' A-178:N1 A-178:C2	0.185413	0.554688	Binding site found in both cryoEM maps as a magnesium ion binding site.
U-84:OP	0.184927	0.351899	Water binding site not found in any cryoEM maps.
C-121:OP	0.184765	0.3725	Water binding site not found in any cryoEM maps.
A-261:OP G-264:P G-264:OP G-264:OP	0.184279	0.6675	Water binding site found in only one cryoEM map.
U-157:O4	0.184117	0.280112	Water binding site not found in any cryoEM maps.
G-50:C8 G-50:N7	0.183955	0.27	Water binding site not found in any cryoEM maps.
G-39:OP	0.183468	0.26506	Water binding site not found in any cryoEM maps.
A-187:P A-187:OP	0.183306	0.368421	Water binding site not found in any cryoEM maps.
A-252:OP A-252:OP	0.183144	0.327731	Water binding site found in only one cryoEM map.
A-66:O2' C-67:C4' C-67:O4'	0.18282	0.2425	Water binding site not found in any cryoEM maps.
U-322:O4	0.182334	0.36	Water binding site not found in any cryoEM maps.
U-398:O2	0.182334	0.2875	Water binding site not found in any cryoEM maps.
U-62:OP	0.182172	0.365	Water binding site not found in any cryoEM maps.
A-123:N6	0.181848	0.3175	Water binding site not found in any cryoEM maps.
U-185:P U-185:OP U-185:O5' U-185:C2' C-213:O2' A-214:C4' A-214:O4' A-214:C1'	0.181686	0.4325	Water binding site not found in any cryoEM maps.
A-268:OP A-268:C8 A-268:N7 A-268:C5 A-269:N6	0.181524	0.3025	Water binding site not found in any cryoEM maps.
C-321:O2' U-322:O4'	0.181524	0.246988	Water binding site not found in any cryoEM maps.
C-93:O2' C-98:P C-98:OP C-98:OP	0.181524	0.501299	Water binding site found in only one cryoEM map.
U-247:O3' A-248:P A-248:OP A-248:OP	0.181361	0.391566	Binding site found in only one cryoEM map as a magnesium ion binding site.
A-79:N3	0.181361	0.2825	Water binding site not found in any cryoEM maps.
U-375:C2' U-375:O2' U-376:O5' U-376:C5' U-376:C4' U-376:O4'	0.181361	0.319277	Water binding site not found in any cryoEM maps.
U-120:O3' C-121:OP A-125:N6	0.180713	0.33	Water binding site not found in any cryoEM maps.
A-261:C2 A-261:N3 A-306:O3' A-306:C2' A-306:O2' A-306:C1' A-306:N3	0.180389	0.594982	Water binding site not found in any cryoEM maps.
A-230:OP	0.180227	0.23494	Water binding site not found in any cryoEM maps.
A-64:N7 A-65:C8 A-65:N7 A-65:C5 A-65:C6 A-65:N6	0.180065	0.295	Water binding site not found in any cryoEM maps.
A-334:N7 A-334:N6	0.179903	0.2525	Water binding site not found in any cryoEM maps.
A-342:OP A-343:OP A-343:C8 A-343:N7	0.179903	0.620482	Water binding site not found in any cryoEM maps.
G-195:O3' G-195:O2' A-196:C5'	0.179903	0.404878	Water binding site not found in any cryoEM maps.
C-99:OP G-100:OP	0.179579	0.421687	Water binding site found in only one cryoEM map.
A-140:OP	0.179579	0.372152	Water binding site not found in any cryoEM maps.
C-318:C1' U-403:O2' U-403:O2	0.179579	0.291317	Water binding site not found in any cryoEM maps.
A-352:C5' A-352:C3' C-353:OP	0.179092	0.361446	Water binding site not found in any cryoEM maps.
G-73:O4' G-73:C2' G-73:O2' G-73:C1' A-347:O4'	0.179092	0.257812	Water binding site not found in any cryoEM maps.
A-30:OP	0.178768	0.3675	Water binding site not found in any cryoEM maps.
C-48:O2'	0.178768	0.362007	Water binding site not found in any cryoEM maps.
C-47:O3' A-210:O4'	0.178444	0.3	Water binding site found in both cryoEM maps.
A-219:O3' G-220:OP	0.17812	0.288809	Water binding site not found in any cryoEM maps.
G-276:N7 G-276:O6 U-300:O4	0.177958	0.295181	Water binding site not found in any cryoEM maps.
U-326:O4	0.177472	0.5175	Binding site found in only one cryoEM map as a magnesium ion binding site.
A-104:OP	0.177472	0.378151	Water binding site found in both cryoEM maps.
G-335:N7	0.176985	0.285714	Water binding site not found in any cryoEM maps.
U-376:C2' U-376:O2' U-376:O2 G-395:N2	0.176985	0.301075	Water binding site not found in any cryoEM maps.
U-63:OP	0.176823	0.2925	Water binding site not found in any cryoEM maps.
G-158:C2' G-158:O2' G-158:C1' G-158:N3 A-159:O4'	0.176661	0.225	Water binding site not found in any cryoEM maps.
G-112:C5' G-112:C3' A-113:OP	0.176499	0.536145	Water binding site not found in any cryoEM maps.
G-331:OP	0.176337	0.2925	Water binding site not found in any cryoEM maps.
A-233:N6 G-234:O6	0.176175	0.275949	Water binding site not found in any cryoEM maps.
U-247:P U-247:OP	0.175689	0.363636	Water binding site not found in any cryoEM maps.
G-82:OP G-82:O5'	0.175527	0.288312	Water binding site not found in any cryoEM maps.
A-233:O2'	0.175527	0.235443	Water binding site not found in any cryoEM maps.
G-77:C2' G-77:O2' G-77:N3 C-78:O4'	0.175527	0.22409	Water binding site not found in any cryoEM maps.
A-94:O3' G-96:O5' G-96:C5'	0.174878	0.539062	Water binding site found in only one cryoEM map.
G-32:N2 G-32:N3 U-56:O2 A-95:C2' A-95:O2' A-95:C8 G-280:C2' G-280:O2' G-280:C1'	0.174716	0.6625	Water binding site not found in any cryoEM maps.
G-312:O3' G-312:O2'	0.174716	0.3375	Water binding site not found in any cryoEM maps.
C-132:OP	0.17423	0.3525	Water binding site not found in any cryoEM maps.
C-127:O2' C-127:O2 A-196:C2 G-201:O3' G-201:O2'	0.17423	0.2875	Water binding site not found in any cryoEM maps.
U-403:OP	0.173906	0.554217	Water binding site found in only one cryoEM map.
C-154:OP	0.173744	0.291317	Water binding site not found in any cryoEM maps.
U-365:O4	0.173744	0.3725	Water binding site not found in any cryoEM maps.
G-368:C3' A-369:OP	0.173744	0.47619	Water binding site not found in any cryoEM maps.
U-398:O2'	0.173744	0.3	Water binding site not found in any cryoEM maps.
A-339:OP A-339:N7	0.173096	0.290727	Water binding site not found in any cryoEM maps.
U-221:O2'	0.173096	0.322129	Water binding site not found in any cryoEM maps.
U-168:C2' U-168:O2'	0.172123	0.317073	Water binding site found in only one cryoEM map.
A-140:O2' A-214:OP	0.171151	0.295	Water binding site not found in any cryoEM maps.
G-227:N2 U-247:C2' U-247:O2' U-249:C4 U-249:O4 U-249:C5	0.171151	0.325	Water binding site not found in any cryoEM maps.
U-61:OP	0.170989	0.548193	Water binding site found in only one cryoEM map.
U-310:OP C-311:OP	0.170665	0.340502	Water binding site found in both cryoEM maps.
A-114:OP	0.170502	0.2675	Water binding site not found in any cryoEM maps.
G-100:N7 G-100:C5 G-100:C6 G-100:O6 U-101:O4	0.17034	0.533854	Water binding site not found in any cryoEM maps.
G-312:O3' G-313:P G-313:OP C-361:OP	0.17034	0.271084	Water binding site not found in any cryoEM maps.
C-98:OP	0.170178	0.2675	Water binding site found in only one cryoEM map.
G-116:N2 U-205:O2	0.170178	0.263538	Water binding site found in only one cryoEM map.
G-118:O2' U-326:O3' U-326:C2' U-326:O2'	0.170016	0.2625	Water binding site not found in any cryoEM maps.
C-81:P C-81:OP C-81:OP	0.169854	0.35014	Water binding site not found in any cryoEM maps.
G-368:N2 U-401:O4	0.169854	0.3225	Water binding site not found in any cryoEM maps.
G-327:O3' G-328:P G-328:OP	0.169854	0.303249	Water binding site not found in any cryoEM maps.
G-149:O6	0.169206	0.231169	Water binding site not found in any cryoEM maps.
G-215:O2'	0.169044	0.361011	Water binding site found in only one cryoEM map.
A-373:N7 A-374:N7 A-374:N6	0.168882	0.235	Water binding site not found in any cryoEM maps.
G-158:C2' G-158:O2' G-158:N2 G-158:N3 A-159:O4'	0.168558	0.210843	Water binding site not found in any cryoEM maps.
G-83:OP	0.168558	0.33213	Water binding site not found in any cryoEM maps.
U-107:OP	0.168558	0.3275	Water binding site not found in any cryoEM maps.
C-353:P C-353:OP	0.168071	0.240506	Water binding site not found in any cryoEM maps.
C-109:OP	0.167585	0.334177	Water binding site not found in any cryoEM maps.
A-342:OP	0.167423	0.507317	Water binding site not found in any cryoEM maps.
A-178:C6 A-178:N6 A-178:N1 A-178:C2 A-178:N3	0.166937	0.282913	Water binding site not found in any cryoEM maps.
C-262:N4 G-312:O6 G-313:C6 G-313:O6	0.166775	0.305	Water binding site not found in any cryoEM maps.
G-358:N7 A-359:N7 A-359:N6 G-360:O6	0.166613	0.335	Water binding site not found in any cryoEM maps.
G-279:O3'	0.166451	0.325301	Water binding site not found in any cryoEM maps.
G-363:O2' C-364:O4'	0.166451	0.247312	Water binding site not found in any cryoEM maps.
C-68:C5' C-68:C3' A-69:OP	0.165964	0.33574	Water binding site not found in any cryoEM maps.
G-279:C8 G-279:N7	0.165316	0.313924	Water binding site found in only one cryoEM map.
G-92:P G-92:OP G-92:O5' C-93:OP	0.164992	0.536145	Water binding site found in only one cryoEM map.
U-106:O2 U-259:OP A-306:N6	0.164668	0.458484	Water binding site not found in any cryoEM maps.
C-209:OP C-209:O5' C-209:N1 C-209:C5 C-209:C6	0.164344	0.356962	Water binding site not found in any cryoEM maps.
U-80:OP	0.164182	0.325301	Water binding site not found in any cryoEM maps.
A-392:C4' A-392:C3' A-392:O3' A-392:C2' A-392:O2'	0.164019	0.421687	Water binding site not found in any cryoEM maps.
G-32:O2' A-95:C2' A-95:O2' A-95:C1' A-95:N9 G-279:N2 G-280:C1' G-280:N3 G-280:C4	0.163857	0.616487	Water binding site not found in any cryoEM maps.
G-181:OP	0.163857	0.2075	Water binding site not found in any cryoEM maps.
U-185:P U-185:OP U-185:OP	0.163695	0.282927	Water binding site not found in any cryoEM maps.
U-241:C4 U-241:O4 G-242:O6	0.163371	0.193277	Water binding site not found in any cryoEM maps.
G-212:O3' C-213:P C-213:OP	0.162885	0.313253	Water binding site not found in any cryoEM maps.
A-69:N7	0.162723	0.29	Water binding site not found in any cryoEM maps.
A-38:C8 A-38:N7	0.162723	0.2525	Water binding site found in only one cryoEM map.
A-270:C5' A-270:C4' A-270:O4'	0.162561	0.397112	Water binding site not found in any cryoEM maps.
U-43:C2 U-43:O2 G-44:O4' G-44:C1' A-172:C2	0.162399	0.36	Water binding site not found in any cryoEM maps.
A-97:P A-97:OP A-97:OP C-98:OP	0.162399	0.944304	Water binding site found in both cryoEM maps.
U-52:O4	0.162399	0.2375	Water binding site not found in any cryoEM maps.
U-228:O2 C-229:O4'	0.162237	0.2	Water binding site not found in any cryoEM maps.
A-265:N6 U-310:C4 U-310:O4 C-311:N4	0.162237	0.301075	Water binding site not found in any cryoEM maps.
G-82:O2' G-82:C1' G-82:N3	0.162237	0.271084	Water binding site not found in any cryoEM maps.
U-101:O2' A-219:O2'	0.162075	0.236559	Water binding site not found in any cryoEM maps.
C-213:OP	0.16175	0.377604	Water binding site not found in any cryoEM maps.
G-169:OP	0.161264	0.283154	Water binding site not found in any cryoEM maps.
C-266:O3' G-358:O3' G-358:O2'	0.161102	0.423377	Water binding site found in only one cryoEM map.
C-109:OP C-109:C5'	0.161102	0.250627	Binding site found in only one cryoEM map as a magnesium ion binding site.
G-176:O6 U-177:N3 U-177:C4 U-177:O4	0.16094	0.240506	Water binding site not found in any cryoEM maps.
A-123:O2' C-124:OP G-195:O6 A-196:N6	0.16094	0.23	Water binding site not found in any cryoEM maps.
A-74:O2'	0.16094	0.33935	Water binding site not found in any cryoEM maps.
U-157:OP G-158:OP	0.160778	0.239024	Water binding site not found in any cryoEM maps.
A-219:OP A-219:C5'	0.160454	0.229268	Water binding site not found in any cryoEM maps.
U-107:O3' G-108:P G-108:OP G-108:OP	0.159968	0.3025	Water binding site not found in any cryoEM maps.
U-291:P U-291:OP U-291:OP U-291:O5' U-291:C5'	0.159968	0.425	Water binding site not found in any cryoEM maps.
G-279:O6 G-280:O6	0.159806	0.246988	Water binding site not found in any cryoEM maps.
C-222:N4 C-223:N4	0.159643	0.285714	Water binding site not found in any cryoEM maps.
C-99:OP	0.159643	0.401003	Water binding site not found in any cryoEM maps.
A-146:OP	0.159481	0.195	Water binding site not found in any cryoEM maps.
A-24:C5' A-24:C4' A-90:OP	0.159481	0.330827	Water binding site not found in any cryoEM maps.
U-85:OP	0.159319	0.277108	Water binding site not found in any cryoEM maps.
C-262:OP A-306:OP	0.159319	0.495	Water binding site not found in any cryoEM maps.
G-363:O2'	0.159157	0.21147	Water binding site not found in any cryoEM maps.
C-124:C4' C-124:O3' A-125:OP	0.158509	0.20802	Water binding site not found in any cryoEM maps.
C-143:O2 U-144:O4' G-160:N2	0.158185	0.195312	Water binding site not found in any cryoEM maps.
C-266:OP A-306:N6	0.158023	0.464986	Water binding site not found in any cryoEM maps.
U-101:O2' A-219:O2'	0.157861	0.363636	Water binding site not found in any cryoEM maps.
C-232:C2 C-232:O2 G-242:N2 U-243:O2	0.157861	0.198795	Water binding site not found in any cryoEM maps.
G-344:O2'	0.157699	0.37535	Water binding site not found in any cryoEM maps.
C-166:O2'	0.157374	0.271084	Water binding site not found in any cryoEM maps.
G-194:C8 G-194:N7	0.157212	0.3375	Water binding site not found in any cryoEM maps.
A-387:P A-387:OP A-387:OP	0.156888	0.291317	Water binding site not found in any cryoEM maps.
G-346:OP U-348:P U-348:OP U-348:OP	0.156564	0.2275	Water binding site not found in any cryoEM maps.
A-66:OP	0.156402	0.259036	Water binding site not found in any cryoEM maps.
G-212:OP G-212:C8 G-212:N7 C-260:N4	0.156402	0.435	Water binding site found in only one cryoEM map.
A-152:O2' U-224:O3' A-225:P A-225:OP	0.156402	0.301205	Water binding site not found in any cryoEM maps.
G-285:C8 G-285:N7 G-285:C5	0.155916	0.2575	Water binding site not found in any cryoEM maps.
U-322:OP	0.155754	0.231047	Water binding site not found in any cryoEM maps.
G-147:N2 G-148:O4'	0.155592	0.1825	Water binding site not found in any cryoEM maps.
C-296:OP	0.155105	0.23494	Water binding site not found in any cryoEM maps.
A-270:OP A-270:C5'	0.155105	0.385542	Water binding site not found in any cryoEM maps.
U-317:OP	0.154943	0.3475	Water binding site not found in any cryoEM maps.
G-388:O3' U-389:P U-389:OP U-389:OP	0.154781	0.2275	Water binding site not found in any cryoEM maps.
C-121:OP	0.154619	0.213033	Water binding site not found in any cryoEM maps.
G-51:OP	0.154457	0.3775	Water binding site not found in any cryoEM maps.
A-70:C2' A-70:O2'	0.153971	0.2775	Water binding site not found in any cryoEM maps.
A-94:OP A-94:C5' A-97:OP	0.153971	0.422785	Water binding site not found in any cryoEM maps.
A-246:OP	0.153971	0.263415	Water binding site not found in any cryoEM maps.
G-329:C8 G-329:N7 G-329:C5	0.153809	0.325815	Water binding site not found in any cryoEM maps.
G-188:OP	0.153323	0.652661	Water binding site found in only one cryoEM map.
C-37:N4 U-49:O4 G-50:O6	0.15316	0.1975	Water binding site not found in any cryoEM maps.
C-165:OP	0.15316	0.37	Water binding site found in only one cryoEM map.
A-178:O3' U-179:P U-179:OP	0.152512	0.24878	Water binding site not found in any cryoEM maps.
G-382:C2 G-382:N2 G-382:N3	0.15235	0.2225	Water binding site not found in any cryoEM maps.
U-348:O2' G-349:O4'	0.152188	0.2375	Water binding site not found in any cryoEM maps.
A-396:C8 A-396:N7 A-396:C5	0.152188	0.283854	Water binding site not found in any cryoEM maps.
A-256:O5' A-256:O4' A-256:C8	0.152026	0.305	Water binding site not found in any cryoEM maps.
A-324:O2' A-325:C5'	0.152026	0.368231	Water binding site not found in any cryoEM maps.
A-386:O3' A-387:P A-387:OP	0.151702	0.388471	Water binding site not found in any cryoEM maps.
G-126:OP	0.151702	0.247396	Water binding site not found in any cryoEM maps.
G-110:N7 G-110:C6 G-110:O6	0.15154	0.288608	Water binding site not found in any cryoEM maps.
G-195:C6 G-195:O6	0.151216	0.303896	Water binding site not found in any cryoEM maps.
G-366:C8 G-366:N7 G-367:N7	0.150729	0.301205	Water binding site not found in any cryoEM maps.
U-84:O3' U-85:P U-85:OP	0.150729	0.2225	Water binding site not found in any cryoEM maps.
G-27:P G-27:OP G-27:OP	0.150405	0.541463	Water binding site not found in any cryoEM maps.
G-116:C8 G-117:OP	0.150243	0.2625	Water binding site not found in any cryoEM maps.
G-257:C4' G-257:O3' A-270:C6 A-270:N6 A-270:N1	0.150081	0.35443	Water binding site not found in any cryoEM maps.
G-272:OP U-300:OP	0.150081	0.765343	Water binding site not found in any cryoEM maps.
U-310:OP C-311:OP	0.149919	0.3825	Water binding site not found in any cryoEM maps.
A-136:C2' A-136:O2' A-136:N3 C-137:O4' A-187:OP A-187:O4'	0.149595	0.77561	Water binding site not found in any cryoEM maps.
U-162:O3' U-162:O2' G-163:OP	0.149595	0.247312	Water binding site not found in any cryoEM maps.
A-347:P A-347:OP	0.149109	0.234657	Water binding site not found in any cryoEM maps.
G-100:N2 U-101:O4'	0.149109	0.2025	Water binding site found in only one cryoEM map.
A-151:N6 A-226:N3	0.149109	0.25	Water binding site not found in any cryoEM maps.
U-75:OP U-75:OP	0.148947	0.32493	Water binding site not found in any cryoEM maps.
G-341:C8 G-341:N7 G-357:O2' G-358:P G-358:OP	0.148947	0.400722	Water binding site not found in any cryoEM maps.
A-268:P A-268:OP A-268:OP	0.148622	0.366947	Water binding site not found in any cryoEM maps.
U-365:OP	0.147812	0.2975	Water binding site not found in any cryoEM maps.
U-49:OP	0.147812	0.220217	Water binding site not found in any cryoEM maps.
U-76:O4 G-77:O6 U-348:O4	0.147164	0.25	Water binding site not found in any cryoEM maps.
U-365:O4 G-366:N7 G-366:C5 G-366:C6 G-366:O6	0.147164	0.226891	Water binding site not found in any cryoEM maps.
A-343:OP	0.147164	0.457831	Water binding site not found in any cryoEM maps.
U-80:OP	0.147002	0.3175	Water binding site not found in any cryoEM maps.
C-216:N4 C-217:N4 G-254:OP	0.147002	0.467787	Water binding site not found in any cryoEM maps.
C-383:C2' C-383:O2'	0.146515	0.225316	Water binding site not found in any cryoEM maps.
U-85:OP	0.146191	0.2925	Water binding site not found in any cryoEM maps.
A-103:P A-103:OP A-103:O5'	0.146191	0.3075	Binding site found in only one cryoEM map as a magnesium ion binding site.
U-258:O4	0.145867	0.305322	Water binding site not found in any cryoEM maps.
U-167:N3 U-167:O4 A-171:O2' A-171:N3 A-173:N7 A-173:C5 A-173:C6 A-173:N6 G-174:O6	0.145705	0.63	Water binding site found in both cryoEM maps.
C-240:O2	0.145543	0.195312	Water binding site not found in any cryoEM maps.
C-170:OP A-183:N6 G-212:O2'	0.145543	0.296104	Water binding site not found in any cryoEM maps.
A-139:OP A-140:OP	0.145381	0.3725	Water binding site not found in any cryoEM maps.
C-128:O2' C-128:O2 G-129:O4' G-194:N2	0.145381	0.23494	Water binding site not found in any cryoEM maps.
A-28:OP	0.145219	0.465	Water binding site not found in any cryoEM maps.
C-318:OP	0.145057	0.255696	Water binding site not found in any cryoEM maps.
U-168:OP C-170:OP A-171:OP	0.144571	0.610108	Water binding site not found in any cryoEM maps.
C-143:OP	0.144246	0.23	Water binding site not found in any cryoEM maps.
C-165:P C-165:OP C-165:OP C-166:OP U-167:O3' U-167:O2' U-168:P U-168:OP	0.14376	0.56	Water binding site found in only one cryoEM map.
G-358:P G-358:OP	0.143274	0.36	Water binding site not found in any cryoEM maps.
U-292:P U-292:OP U-292:O5' U-292:C6	0.14295	0.229167	Water binding site not found in any cryoEM maps.
C-383:O2' C-383:O2 G-388:N2	0.142788	0.238961	Water binding site not found in any cryoEM maps.
C-209:OP	0.142301	0.526882	Water binding site not found in any cryoEM maps.
A-196:OP	0.142301	0.212987	Water binding site not found in any cryoEM maps.
G-288:OP G-288:O5' G-288:C5'	0.142139	0.253012	Water binding site not found in any cryoEM maps.
A-396:N7 A-396:C5 A-396:C6 A-396:N6	0.141977	0.215054	Water binding site not found in any cryoEM maps.
C-232:O2' C-232:O2 G-242:N2	0.141977	0.173669	Water binding site not found in any cryoEM maps.
U-267:O2 A-343:C4' A-343:O4'	0.141815	0.344538	Water binding site found in only one cryoEM map.
C-154:O2' C-154:O2 U-155:O4'	0.141653	0.2825	Water binding site not found in any cryoEM maps.
C-170:OP G-212:O3'	0.141653	0.33	Water binding site not found in any cryoEM maps.
A-69:C6 A-69:N1 A-69:C2 G-82:O6	0.141491	0.187726	Water binding site not found in any cryoEM maps.
G-126:P G-126:OP G-126:OP	0.141491	0.355	Water binding site not found in any cryoEM maps.
C-229:OP	0.141491	0.22	Water binding site not found in any cryoEM maps.
C-189:O2'	0.141491	0.212658	Water binding site not found in any cryoEM maps.
G-91:OP	0.141329	0.487952	Water binding site not found in any cryoEM maps.
C-293:OP U-294:OP	0.141329	0.242188	Water binding site not found in any cryoEM maps.
A-152:O3'	0.140843	0.259036	Water binding site not found in any cryoEM maps.
A-140:O2'	0.140843	0.210843	Water binding site not found in any cryoEM maps.
C-166:P C-166:OP C-166:OP	0.140519	0.382671	Water binding site not found in any cryoEM maps.
C-211:C2' C-211:O2'	0.140519	0.282927	Water binding site not found in any cryoEM maps.
A-246:OP	0.140357	0.209756	Water binding site not found in any cryoEM maps.
C-102:C2' C-102:O2' C-102:O2 A-103:O4' A-103:N9 A-103:N3 A-103:C4 A-218:N3	0.140357	0.37535	Water binding site not found in any cryoEM maps.
A-225:C3' A-226:P A-226:OP A-226:OP	0.140032	0.196078	Water binding site not found in any cryoEM maps.
C-361:O2' C-361:O2 C-362:O4'	0.13987	0.225	Water binding site not found in any cryoEM maps.
A-235:OP C-237:C4 C-237:N4 C-237:C5 C-237:C6	0.13987	0.1875	Water binding site not found in any cryoEM maps.
G-288:O3' U-289:P U-289:OP U-289:OP	0.139708	0.354167	Water binding site not found in any cryoEM maps.
A-104:OP U-267:OP	0.139708	0.304688	Binding site found in only one cryoEM map as a magnesium ion binding site.
A-225:O3' A-225:O2' A-226:OP U-228:O4	0.139708	0.443902	Water binding site not found in any cryoEM maps.
A-184:N6	0.13906	0.208333	Water binding site not found in any cryoEM maps.
U-155:OP A-252:O3'	0.138412	0.2875	Water binding site not found in any cryoEM maps.
G-58:P G-58:OP G-58:OP	0.13825	0.307229	Water binding site not found in any cryoEM maps.
A-261:O3' C-262:P C-262:OP C-262:OP A-306:OP	0.138088	0.67	Water binding site not found in any cryoEM maps.
A-104:P A-104:OP A-104:O5' A-104:C5' A-105:P A-105:OP	0.138088	0.252101	Water binding site found in both cryoEM maps.
U-106:O2' U-259:OP	0.137925	0.293907	Water binding site not found in any cryoEM maps.
G-331:C4' G-331:O4' G-331:C1'	0.137925	0.201681	Water binding site not found in any cryoEM maps.
A-133:C8 A-133:N7 A-133:C5	0.137763	0.252101	Water binding site not found in any cryoEM maps.
U-319:OP	0.137439	0.262338	Water binding site not found in any cryoEM maps.
U-101:O2'	0.137115	0.2025	Water binding site not found in any cryoEM maps.
A-196:OP	0.136143	0.277311	Water binding site not found in any cryoEM maps.
C-99:O2	0.135818	0.3325	Water binding site found in only one cryoEM map.
A-263:N3	0.135818	0.283133	Water binding site not found in any cryoEM maps.
G-337:OP	0.135656	0.205	Water binding site not found in any cryoEM maps.
U-402:OP U-403:O2'	0.135332	0.365	Water binding site not found in any cryoEM maps.
G-384:P G-384:OP G-384:O5'	0.13517	0.33	Water binding site not found in any cryoEM maps.
U-317:C4 U-317:O4	0.135008	0.204482	Water binding site not found in any cryoEM maps.
U-239:OP	0.135008	0.255	Water binding site not found in any cryoEM maps.
A-122:N1 A-122:C2 A-122:N3	0.134846	0.2025	Water binding site not found in any cryoEM maps.
G-281:C8 G-281:N7 G-281:C5 G-282:C8 G-282:N7 G-282:C5	0.134522	0.270758	Water binding site not found in any cryoEM maps.
A-214:O2' G-215:O4'	0.13436	0.196078	Water binding site not found in any cryoEM maps.
C-166:OP	0.13436	0.329114	Water binding site found in only one cryoEM map.
U-142:C4 U-142:O4 A-161:N6	0.134198	0.250896	Water binding site not found in any cryoEM maps.
U-131:O4 G-191:O6 A-192:N6	0.134198	0.263021	Water binding site not found in any cryoEM maps.
A-347:C8 A-347:N7 A-347:C5 A-347:N6	0.134036	0.22439	Water binding site not found in any cryoEM maps.
U-85:OP	0.133874	0.301205	Water binding site not found in any cryoEM maps.
C-318:O3' U-319:P U-319:OP	0.133874	0.231169	Water binding site not found in any cryoEM maps.
A-207:OP	0.133712	0.345455	Water binding site not found in any cryoEM maps.
A-256:O4'	0.133549	0.225	Water binding site not found in any cryoEM maps.
G-126:OP	0.133387	0.29972	Water binding site not found in any cryoEM maps.
G-309:N7 G-309:C5 G-309:C6 G-309:O6 U-310:O4	0.133387	0.280519	Water binding site not found in any cryoEM maps.
C-47:OP C-47:C5' C-48:OP	0.133387	0.231047	Water binding site found in only one cryoEM map.
G-341:C6 G-341:O6 G-341:N1 G-341:C2 G-341:N2	0.133063	0.362025	Water binding site not found in any cryoEM maps.
A-115:OP	0.133063	0.253012	Water binding site not found in any cryoEM maps.
C-170:O2' C-170:O2 A-171:C4' A-171:O4' A-172:C8	0.132901	0.299639	Water binding site found in only one cryoEM map.
G-250:O3' G-251:P G-251:OP G-251:O5'	0.132901	0.245	Water binding site not found in any cryoEM maps.
U-247:OP	0.132901	0.17561	Water binding site not found in any cryoEM maps.
A-343:C3' A-343:C8 G-344:OP G-344:C8 G-344:N7	0.132739	0.36747	Water binding site not found in any cryoEM maps.
A-64:C3' A-64:C8 A-65:OP A-65:C8 A-65:N7	0.132739	0.228916	Water binding site not found in any cryoEM maps.
G-112:OP	0.132577	0.307292	Water binding site not found in any cryoEM maps.
A-183:OP A-183:C8 A-183:N7	0.131929	0.294271	Water binding site not found in any cryoEM maps.
C-154:P C-154:OP	0.131767	0.326829	Water binding site not found in any cryoEM maps.
U-348:C3' U-348:O3' G-349:P G-349:OP	0.131767	0.212885	Water binding site not found in any cryoEM maps.
A-351:OP	0.131605	0.240964	Water binding site not found in any cryoEM maps.
C-315:O3' C-316:P C-316:OP	0.131442	0.2575	Water binding site not found in any cryoEM maps.
A-146:C8 A-146:N7 A-146:C5	0.13128	0.174699	Water binding site not found in any cryoEM maps.
G-368:C3' G-368:O3' G-368:C2' G-368:O2' A-369:OP	0.130956	0.315412	Water binding site not found in any cryoEM maps.
G-344:N7 G-344:C5 G-344:C6 G-344:O6	0.13047	0.2125	Water binding site not found in any cryoEM maps.
A-269:N3 A-270:O4' A-270:C8 A-304:C6 A-304:N6 U-307:O2	0.130146	0.303249	Water binding site found in both cryoEM maps.
G-358:OP G-358:OP	0.129822	0.39	Water binding site not found in any cryoEM maps.
A-225:OP	0.12966	0.259928	Water binding site not found in any cryoEM maps.
G-245:C8 G-245:N7 G-245:C5	0.12966	0.210843	Water binding site not found in any cryoEM maps.
A-64:OP A-64:C8 A-64:N7	0.129335	0.315	Water binding site not found in any cryoEM maps.
A-352:C8 A-352:N7 A-352:C5 A-352:C6 A-352:N6	0.129335	0.236559	Water binding site not found in any cryoEM maps.
G-110:OP	0.129173	0.390625	Water binding site not found in any cryoEM maps.
U-142:O2'	0.128849	0.210843	Water binding site not found in any cryoEM maps.
G-149:O4'	0.128849	0.165266	Water binding site not found in any cryoEM maps.
C-311:OP	0.128525	0.338936	Water binding site not found in any cryoEM maps.
U-294:OP	0.128525	0.203125	Water binding site not found in any cryoEM maps.
U-356:O2'	0.128201	0.2525	Water binding site not found in any cryoEM maps.
G-250:O3' G-251:P G-251:OP	0.128201	0.296919	Water binding site not found in any cryoEM maps.
C-209:OP	0.128201	0.393229	Water binding site found in only one cryoEM map.
A-69:P A-69:OP	0.127877	0.275	Water binding site not found in any cryoEM maps.
G-388:OP U-389:OP	0.127877	0.194805	Water binding site not found in any cryoEM maps.
A-230:N6 U-243:C4 U-243:O4 U-244:C4 U-244:O4	0.127877	0.19	Water binding site not found in any cryoEM maps.
G-148:C8 G-148:N7 G-148:C5 G-149:N7	0.127877	0.225806	Water binding site not found in any cryoEM maps.
A-122:OP A-122:C5' A-122:N3 A-198:C6 A-198:N6 A-198:N1	0.127715	0.58	Water binding site not found in any cryoEM maps.
A-304:P A-304:OP A-304:OP	0.127715	0.346341	Binding site found in only one cryoEM map as a magnesium ion binding site.
U-228:OP U-228:C5	0.127553	0.169271	Water binding site not found in any cryoEM maps.
G-406:O4' G-406:C2' G-406:O2' G-406:C1'	0.127066	0.303249	Water binding site not found in any cryoEM maps.
C-222:O2' C-222:O2 C-223:O4'	0.126742	0.289157	Water binding site not found in any cryoEM maps.
A-343:P A-343:OP	0.126256	0.277311	Water binding site not found in any cryoEM maps.
U-323:C4 U-323:O4 A-325:OP	0.125608	0.3525	Water binding site not found in any cryoEM maps.
A-392:OP U-393:OP U-393:C5	0.125608	0.409639	Water binding site not found in any cryoEM maps.
A-88:P A-88:OP A-88:OP	0.125608	0.325815	Water binding site not found in any cryoEM maps.
C-364:OP	0.125446	0.196078	Water binding site not found in any cryoEM maps.
C-229:P C-229:OP	0.125122	0.1775	Water binding site not found in any cryoEM maps.
G-191:N7 G-191:C5	0.124959	0.21875	Water binding site not found in any cryoEM maps.
U-49:O3' G-50:P G-50:OP	0.124797	0.317073	Water binding site not found in any cryoEM maps.
A-35:OP	0.124473	0.245487	Water binding site not found in any cryoEM maps.
A-261:N3 A-306:O2'	0.124473	0.5375	Water binding site not found in any cryoEM maps.
A-104:OP U-267:OP	0.124311	0.22	Binding site found in only one cryoEM map as a magnesium ion binding site.
G-288:OP G-288:C8 G-288:N7	0.124149	0.229167	Water binding site not found in any cryoEM maps.
A-334:C8 A-334:N7 A-334:C5	0.124149	0.312195	Water binding site not found in any cryoEM maps.
G-82:OP	0.123825	0.226891	Water binding site not found in any cryoEM maps.
U-401:OP	0.123825	0.255	Water binding site not found in any cryoEM maps.
G-150:N1 A-153:OP C-154:N4	0.123825	0.226891	Water binding site not found in any cryoEM maps.
C-332:O2'	0.123825	0.312195	Water binding site not found in any cryoEM maps.
U-402:O4	0.123663	0.41	Water binding site not found in any cryoEM maps.
U-404:OP	0.123339	0.455	Water binding site not found in any cryoEM maps.
U-401:P U-401:OP U-401:OP	0.123177	0.41	Water binding site not found in any cryoEM maps.
G-220:O2' C-274:O3' G-275:P G-275:OP	0.123177	0.18	Water binding site not found in any cryoEM maps.
C-371:OP	0.123015	0.283544	Water binding site not found in any cryoEM maps.
C-315:OP	0.122853	0.375	Water binding site not found in any cryoEM maps.
A-69:OP	0.122366	0.212987	Water binding site not found in any cryoEM maps.
U-377:C5' U-377:C4' U-377:C3' U-377:O3' U-377:C2' U-377:N1 U-377:C6 G-378:P G-378:OP	0.122204	0.190476	Water binding site not found in any cryoEM maps.
G-327:O6 G-328:O6	0.122042	0.292419	Water binding site not found in any cryoEM maps.
A-70:C2' A-70:O2' A-70:N9	0.12188	0.2175	Water binding site not found in any cryoEM maps.
G-212:OP	0.12188	0.2225	Binding site found in only one cryoEM map as a magnesium ion binding site.
U-190:C4' U-190:O2'	0.12188	0.2075	Water binding site not found in any cryoEM maps.
A-219:OP	0.121718	0.3225	Water binding site found in only one cryoEM map.
G-303:O6	0.121718	0.2975	Water binding site not found in any cryoEM maps.
A-263:OP	0.121556	0.349398	Water binding site not found in any cryoEM maps.
C-166:N4 U-167:C2 U-167:O2 A-171:O2'	0.121556	0.220779	Water binding site found in both cryoEM maps.
G-358:OP	0.120908	0.2425	Water binding site not found in any cryoEM maps.
C-237:O3' U-238:P U-238:OP U-238:OP	0.120746	0.3075	Water binding site not found in any cryoEM maps.
G-331:O2'	0.120583	0.225316	Water binding site not found in any cryoEM maps.
G-382:N3	0.120421	0.209386	Water binding site not found in any cryoEM maps.
U-310:O3' C-311:P C-311:OP	0.119935	0.273171	Water binding site not found in any cryoEM maps.
G-91:O2' G-92:O4'	0.119935	0.295181	Water binding site not found in any cryoEM maps.
G-357:C6 G-357:O6 G-357:N1	0.119935	0.295181	Water binding site not found in any cryoEM maps.
G-331:N7	0.119773	0.215	Water binding site not found in any cryoEM maps.
U-249:C2' U-249:C2 U-249:O2	0.119611	0.261649	Water binding site not found in any cryoEM maps.
U-84:O3' U-85:P U-85:OP U-85:OP	0.119449	0.222892	Water binding site not found in any cryoEM maps.
U-259:P U-259:OP U-259:OP A-261:OP A-306:N7	0.119449	0.656627	Water binding site not found in any cryoEM maps.
C-99:OP	0.119125	0.348958	Water binding site not found in any cryoEM maps.
U-333:OP	0.118963	0.385366	Water binding site not found in any cryoEM maps.
A-218:N1 A-218:C2 C-255:O2 C-255:N3 G-272:N2	0.118801	0.35443	Water binding site found in both cryoEM maps.
A-64:OP A-65:OP	0.118639	0.185	Water binding site not found in any cryoEM maps.
U-156:O4	0.118476	0.2625	Water binding site found in only one cryoEM map.
A-105:O3' U-106:P U-106:OP C-216:O2'	0.117828	0.247396	Water binding site found in both cryoEM maps.
A-152:O3' A-153:P A-153:OP	0.117828	0.1975	Water binding site not found in any cryoEM maps.
U-168:O2	0.117504	0.29972	Water binding site found in only one cryoEM map.
A-324:C2' A-324:O2' A-324:C1' A-324:C2 A-324:N3 A-324:C4 A-325:O4' A-325:C1'	0.117504	0.57	Water binding site not found in any cryoEM maps.
A-359:OP	0.117342	0.2325	Water binding site not found in any cryoEM maps.
U-291:O2'	0.11718	0.280702	Water binding site not found in any cryoEM maps.
G-129:C8 G-129:N7 G-129:C5	0.117018	0.2	Water binding site not found in any cryoEM maps.
A-380:P A-380:OP A-380:OP A-380:O5' A-380:C5' A-380:C3' U-381:OP U-381:C5	0.117018	0.319328	Water binding site not found in any cryoEM maps.
U-63:C3' U-63:O3' U-63:C2' A-64:P A-64:OP	0.116856	0.289157	Water binding site not found in any cryoEM maps.
C-316:OP C-316:C5	0.116207	0.3175	Water binding site not found in any cryoEM maps.
A-399:OP	0.116207	0.330729	Water binding site not found in any cryoEM maps.
G-188:OP	0.116207	0.448179	Water binding site found in both cryoEM maps.
U-228:P U-228:OP	0.116045	0.234146	Water binding site not found in any cryoEM maps.
U-267:OP A-268:OP	0.115883	0.546218	Water binding site found in both cryoEM maps.
A-94:C8 A-94:N7	0.115883	0.263305	Water binding site not found in any cryoEM maps.
U-277:O2'	0.115883	0.369792	Water binding site not found in any cryoEM maps.
A-125:P A-125:OP	0.115721	0.319277	Water binding site not found in any cryoEM maps.
G-169:C2' G-169:O2'	0.115559	0.330729	Water binding site not found in any cryoEM maps.
U-398:O4'	0.115559	0.205729	Water binding site not found in any cryoEM maps.
G-282:O3' A-283:P A-283:OP	0.115559	0.1525	Water binding site not found in any cryoEM maps.
C-262:OP	0.115397	0.3125	Water binding site not found in any cryoEM maps.
G-83:C8 G-83:N7	0.115397	0.1975	Water binding site not found in any cryoEM maps.
C-98:OP C-98:C5'	0.114911	0.25	Water binding site found in only one cryoEM map.
G-313:P G-313:OP G-313:OP G-406:O6 A-407:C6 A-407:N6	0.114911	0.3125	Water binding site not found in any cryoEM maps.
G-215:O2'	0.114911	0.1675	Water binding site found in only one cryoEM map.
A-399:O2' A-399:N3 G-400:O4'	0.114911	0.235	Water binding site not found in any cryoEM maps.
A-233:N9 A-233:C8 A-233:N7 A-233:C5	0.114911	0.144578	Water binding site not found in any cryoEM maps.
U-101:O2' U-101:O2 C-102:O4' C-102:C1' U-273:O2	0.114749	0.225	Water binding site not found in any cryoEM maps.
G-118:N7 G-118:C5 G-119:N7 U-120:O4	0.114425	0.186747	Water binding site not found in any cryoEM maps.
A-151:N7	0.114263	0.21	Water binding site found in only one cryoEM map.
G-141:OP	0.114263	0.169271	Water binding site not found in any cryoEM maps.
A-314:OP C-316:N4 U-317:O4	0.1141	0.275	Water binding site not found in any cryoEM maps.
G-32:OP	0.1141	0.263415	Water binding site not found in any cryoEM maps.
G-349:C2' G-349:O2' G-349:C2 G-349:N2 G-349:N3 C-350:O4'	0.11329	0.174699	Water binding site not found in any cryoEM maps.
U-271:OP	0.112966	0.32491	Water binding site found in only one cryoEM map.
C-60:OP	0.112966	0.3775	Water binding site not found in any cryoEM maps.
G-176:O2' G-180:O3' G-181:OP	0.112804	0.2825	Water binding site not found in any cryoEM maps.
C-93:C2' C-93:O2' A-97:P A-97:OP	0.112804	0.313725	Water binding site not found in any cryoEM maps.
A-325:O3' U-326:OP	0.112804	0.2125	Water binding site not found in any cryoEM maps.
U-389:C4 U-389:O4 A-390:N7 A-390:C5 A-390:C6 A-390:N6	0.11248	0.273418	Water binding site not found in any cryoEM maps.
G-288:O6	0.112318	0.203125	Water binding site not found in any cryoEM maps.
A-31:OP A-31:C8 A-31:N7 A-31:C5	0.112156	0.223377	Water binding site not found in any cryoEM maps.
U-305:OP	0.112156	0.315	Water binding site not found in any cryoEM maps.
U-157:OP	0.111345	0.31	Water binding site not found in any cryoEM maps.
C-204:O2' C-204:O2 U-205:O4' G-327:C5' G-327:C4'	0.111183	0.2625	Water binding site found in both cryoEM maps.
G-257:O3' U-258:OP	0.110859	0.302083	Water binding site not found in any cryoEM maps.
C-336:O5' G-337:OP	0.110697	0.1475	Water binding site not found in any cryoEM maps.
G-96:O6 C-278:N4 G-279:O6 A-299:N6	0.110373	0.268817	Water binding site not found in any cryoEM maps.
A-304:P A-304:OP	0.110373	0.2875	Water binding site not found in any cryoEM maps.
U-241:P U-241:OP	0.110211	0.198795	Water binding site not found in any cryoEM maps.
A-392:N3	0.110049	0.164875	Water binding site not found in any cryoEM maps.
C-60:P C-60:OP U-277:O2'	0.109887	0.2675	Binding site found in only one cryoEM map as a magnesium ion binding site.
G-32:O6 U-33:O4	0.109887	0.1825	Water binding site not found in any cryoEM maps.
U-258:C4 U-258:O4	0.109562	0.22	Binding site found in only one cryoEM map as a magnesium ion binding site.
C-315:N4 G-405:O6 G-406:C6 G-406:O6	0.109562	0.2	Water binding site not found in any cryoEM maps.
U-253:C5' U-253:C4' U-253:C3' U-253:O3' U-253:C2' U-253:O2'	0.1094	0.308123	Water binding site not found in any cryoEM maps.
A-269:P A-269:OP	0.109076	0.4275	Water binding site found in only one cryoEM map.
G-384:N2 A-387:OP G-388:O6 U-389:O4	0.108914	0.251948	Water binding site not found in any cryoEM maps.
G-242:C2' G-242:O2' G-242:C1' G-242:N3 U-243:O4'	0.108104	0.145	Water binding site not found in any cryoEM maps.
A-218:P A-218:OP	0.108104	0.22409	Water binding site not found in any cryoEM maps.
U-120:C5' U-120:C4' A-325:C4' A-325:O4' A-325:O2' A-325:C1'	0.107942	0.175	Water binding site not found in any cryoEM maps.
C-362:O3' G-363:P G-363:OP	0.10778	0.260504	Water binding site not found in any cryoEM maps.
A-207:C4' A-207:O4' A-207:C2' A-207:O2' A-207:C1'	0.10778	0.164062	Water binding site not found in any cryoEM maps.
C-371:OP	0.107455	0.238095	Water binding site not found in any cryoEM maps.
C-296:OP U-297:OP	0.106969	0.3375	Water binding site not found in any cryoEM maps.
U-221:OP	0.106969	0.1675	Water binding site not found in any cryoEM maps.
A-324:C4' A-324:O2'	0.106807	0.2225	Water binding site not found in any cryoEM maps.
C-165:O3' C-165:O2' C-166:P C-166:OP U-182:OP	0.106807	0.465704	Water binding site not found in any cryoEM maps.
U-393:OP	0.106807	0.18797	Water binding site not found in any cryoEM maps.
A-233:C8 A-233:N7	0.106645	0.1825	Water binding site not found in any cryoEM maps.
U-205:OP G-328:O2'	0.106645	0.268908	Water binding site not found in any cryoEM maps.
C-260:OP	0.106159	0.252604	Water binding site not found in any cryoEM maps.
A-392:O4' A-392:C1'	0.105997	0.180723	Water binding site not found in any cryoEM maps.
U-326:OP	0.105186	0.31	Water binding site not found in any cryoEM maps.
G-149:O2' G-149:N3	0.105024	0.185	Water binding site not found in any cryoEM maps.
C-262:C4' C-262:C3' C-262:O3' A-263:P A-263:OP A-263:OP	0.105024	0.235	Water binding site not found in any cryoEM maps.
A-370:N6 G-400:O6	0.104862	0.186747	Water binding site not found in any cryoEM maps.
G-406:N2	0.104862	0.231047	Water binding site not found in any cryoEM maps.
U-107:OP	0.104538	0.317708	Water binding site found in only one cryoEM map.
G-215:OP G-215:OP	0.104538	0.175	Water binding site not found in any cryoEM maps.
G-134:C8 G-134:N7	0.104376	0.250627	Water binding site not found in any cryoEM maps.
C-128:O3' G-129:P G-129:OP G-129:C5'	0.104052	0.159664	Water binding site not found in any cryoEM maps.
G-215:P G-215:OP	0.104052	0.173669	Water binding site found in both cryoEM maps.
A-325:OP	0.10389	0.32	Water binding site not found in any cryoEM maps.
U-403:P U-403:OP U-403:OP	0.10389	0.299639	Water binding site not found in any cryoEM maps.
U-376:C4' U-376:C3' U-376:O3' U-376:C2' U-376:O2' U-377:P	0.103728	0.23494	Water binding site not found in any cryoEM maps.
A-265:P A-265:OP	0.103404	0.190476	Water binding site not found in any cryoEM maps.
C-213:P C-213:OP C-213:C5'	0.103241	0.204819	Water binding site found in only one cryoEM map.
G-58:P G-58:OP	0.103241	0.2575	Water binding site not found in any cryoEM maps.
U-75:OP	0.103079	0.292683	Water binding site not found in any cryoEM maps.
C-124:C2 C-124:O2 G-126:C1' G-126:N9 G-126:N3 G-126:C4 G-201:N2 U-202:O2'	0.102755	0.218045	Water binding site not found in any cryoEM maps.
A-374:N7	0.102755	0.187675	Water binding site not found in any cryoEM maps.
C-262:OP C-262:C6	0.102431	0.645	Water binding site not found in any cryoEM maps.
U-177:O2' G-180:C2' G-180:O2' G-180:C1' G-180:N3	0.102431	0.655462	Water binding site not found in any cryoEM maps.
U-131:OP	0.102431	0.263021	Water binding site not found in any cryoEM maps.
G-23:C5 G-23:C6 G-23:O6 C-60:N4	0.102269	0.463855	Water binding site not found in any cryoEM maps.
G-195:C8 G-195:N7 G-195:C5	0.102269	0.157706	Water binding site not found in any cryoEM maps.
G-367:C2' G-367:O2' G-367:N3 G-368:OP A-369:O4'	0.102107	0.2	Water binding site not found in any cryoEM maps.
A-407:C2' A-407:O2'	0.102107	0.234375	Water binding site not found in any cryoEM maps.
A-139:O3' A-140:OP	0.101945	0.174026	Water binding site not found in any cryoEM maps.
A-105:N6 A-105:N1 G-257:O2'	0.101783	0.253659	Water binding site not found in any cryoEM maps.
A-140:O4' U-185:O2' A-214:C5'	0.101135	0.205063	Water binding site not found in any cryoEM maps.
A-24:C5' A-24:C4' A-90:OP	0.101135	0.308123	Water binding site not found in any cryoEM maps.
G-341:N7 G-341:O6 G-357:C2' G-358:OP	0.101135	0.2675	Water binding site not found in any cryoEM maps.
G-150:N7 G-150:O6	0.100972	0.198795	Water binding site found in only one cryoEM map.
A-299:OP	0.100486	0.301205	Water binding site not found in any cryoEM maps.
A-74:O2' U-75:O4' U-75:C6 G-346:C2' G-346:O2'	0.100162	0.168675	Water binding site not found in any cryoEM maps.
G-180:OP	0.1	0.305	Water binding site not found in any cryoEM maps.
U-348:O2'	0.0998379	0.2675	Water binding site not found in any cryoEM maps.
G-188:N2	0.0998379	0.34375	Water binding site not found in any cryoEM maps.
U-135:O2	0.0996759	0.192208	Water binding site not found in any cryoEM maps.
C-132:P C-132:OP	0.0993517	0.186747	Water binding site not found in any cryoEM maps.
G-160:OP	0.0991896	0.273171	Water binding site not found in any cryoEM maps.
C-293:O2' U-294:O4'	0.0990276	0.140794	Water binding site not found in any cryoEM maps.
G-358:OP	0.0990276	0.1825	Water binding site not found in any cryoEM maps.
U-348:C4 U-348:O4 U-348:C5	0.0990276	0.227437	Water binding site not found in any cryoEM maps.
C-193:O2' C-193:O2 G-194:O4'	0.0988655	0.210084	Water binding site not found in any cryoEM maps.
G-118:C8 G-118:N7 G-118:C5	0.0987034	0.164875	Water binding site not found in any cryoEM maps.
A-263:C2' A-263:O2'	0.0985413	0.2275	Water binding site not found in any cryoEM maps.
G-83:C3' U-84:OP	0.0983793	0.225	Water binding site not found in any cryoEM maps.
A-192:C3' A-192:O3' A-192:C2' A-192:O2' C-193:P C-193:OP C-193:O5' C-193:C5'	0.0982172	0.136585	Water binding site not found in any cryoEM maps.
G-366:N7	0.0982172	0.27013	Water binding site not found in any cryoEM maps.
A-347:N7 A-347:C5 A-347:C6 A-347:N6	0.0980551	0.150602	Water binding site not found in any cryoEM maps.
A-31:O2' A-95:O5' G-96:OP G-96:O5'	0.097893	0.355	Water binding site found in only one cryoEM map.
C-127:O2' G-201:O3' U-202:P U-202:OP	0.097731	0.1675	Water binding site not found in any cryoEM maps.
C-332:C2' C-332:O2' C-332:C1'	0.0975689	0.138554	Water binding site not found in any cryoEM maps.
U-319:C4' U-319:O4'	0.0975689	0.156627	Water binding site not found in any cryoEM maps.
A-235:C2 A-235:N3	0.0974068	0.132616	Water binding site not found in any cryoEM maps.
U-168:O2'	0.0974068	0.23	Water binding site found in both cryoEM maps.
C-217:O2 A-218:N7 A-218:C5 A-218:C6 A-218:N6 A-219:N6 G-254:C2' G-254:N3 C-255:C5	0.0970827	0.241877	Water binding site not found in any cryoEM maps.
U-156:O3' U-157:OP	0.0969206	0.162651	Water binding site not found in any cryoEM maps.
C-232:N4 A-233:N7 A-233:C5 A-233:C6 A-233:N6	0.0969206	0.123249	Water binding site not found in any cryoEM maps.
G-188:OP	0.0969206	0.2275	Water binding site found in only one cryoEM map.
G-378:N2 U-393:O2'	0.0967585	0.186747	Water binding site not found in any cryoEM maps.
A-233:C8 A-233:N7 A-233:C5 G-234:C8 G-234:N7	0.0965964	0.232911	Water binding site not found in any cryoEM maps.
C-55:OP U-56:OP	0.0964344	0.240143	Water binding site found in only one cryoEM map.
C-170:O3' C-170:O2' A-171:P A-171:OP A-171:C5'	0.0962723	0.305	Water binding site not found in any cryoEM maps.
A-269:P A-269:OP A-269:OP A-269:O5'	0.0962723	0.191336	Water binding site not found in any cryoEM maps.
G-188:C2' G-188:O2' C-189:OP	0.0961102	0.245	Water binding site not found in any cryoEM maps.
G-73:N2 A-347:O2' U-348:O4'	0.0959481	0.142857	Water binding site not found in any cryoEM maps.
A-94:N7	0.0957861	0.337349	Water binding site found in only one cryoEM map.
A-269:P A-269:OP	0.0954619	0.243902	Water binding site not found in any cryoEM maps.
C-311:O3' G-312:P G-312:OP G-360:O2' C-361:C4' C-361:O4'	0.0954619	0.232975	Water binding site not found in any cryoEM maps.
A-72:N6 C-81:OP	0.0954619	0.23494	Water binding site not found in any cryoEM maps.
A-103:O2' A-269:OP A-269:C8 A-269:N7	0.0954619	0.245614	Binding site found in only one cryoEM map as a magnesium ion binding site.
U-106:O4	0.0951378	0.277311	Water binding site found in only one cryoEM map.
A-330:C8 A-330:N7	0.0949757	0.203008	Water binding site found in only one cryoEM map.
A-269:P A-269:OP	0.0949757	0.22807	Water binding site not found in any cryoEM maps.
C-166:OP	0.0944895	0.2625	Water binding site not found in any cryoEM maps.
A-70:N3	0.0944895	0.198795	Water binding site not found in any cryoEM maps.
U-221:O2'	0.0943274	0.148014	Water binding site not found in any cryoEM maps.
C-109:P C-109:OP	0.0943274	0.1925	Water binding site not found in any cryoEM maps.
G-163:O6	0.0943274	0.192771	Water binding site not found in any cryoEM maps.
A-70:C2 A-70:N3	0.0943274	0.225	Water binding site not found in any cryoEM maps.
A-125:O2'	0.0943274	0.1975	Water binding site not found in any cryoEM maps.
G-44:N3 A-172:N3	0.0941653	0.2	Water binding site not found in any cryoEM maps.
C-260:O2 C-260:N3	0.0940032	0.21	Water binding site not found in any cryoEM maps.
G-119:N2 U-202:O2' U-202:O2 A-324:C6 A-324:N6 A-324:N1	0.0940032	0.35	Water binding site not found in any cryoEM maps.
G-150:C8 G-150:N7 G-150:C5 G-150:O6	0.0938412	0.275986	Water binding site found in only one cryoEM map.
U-345:O3' G-346:P G-346:OP	0.0938412	0.187013	Water binding site not found in any cryoEM maps.
A-24:C2 G-92:P G-92:OP	0.0938412	0.390681	Water binding site not found in any cryoEM maps.
A-369:OP	0.0936791	0.2	Water binding site not found in any cryoEM maps.
U-253:OP	0.0936791	0.42577	Water binding site not found in any cryoEM maps.
A-390:OP	0.093517	0.198795	Water binding site not found in any cryoEM maps.
A-192:O4'	0.0933549	0.120448	Water binding site not found in any cryoEM maps.
U-310:O2' G-358:O6 A-359:N1	0.0931929	0.179211	Water binding site not found in any cryoEM maps.
U-238:P U-238:OP	0.0930308	0.2425	Water binding site not found in any cryoEM maps.
C-318:P C-318:OP C-318:O5' U-319:OP	0.0928687	0.255	Water binding site not found in any cryoEM maps.
G-220:OP	0.0927066	0.2025	Water binding site not found in any cryoEM maps.
U-356:O2'	0.0925446	0.168675	Water binding site not found in any cryoEM maps.
A-390:N6 U-391:O4	0.0925446	0.192771	Water binding site not found in any cryoEM maps.
A-343:OP	0.0922204	0.391566	Water binding site not found in any cryoEM maps.
G-58:P G-58:OP	0.0920583	0.27	Water binding site not found in any cryoEM maps.
G-395:C2 G-395:N2 G-395:N3	0.0918963	0.180723	Water binding site not found in any cryoEM maps.
A-390:C8 A-390:N7 A-390:C5 A-390:C6 A-390:N6	0.0918963	0.15	Water binding site not found in any cryoEM maps.
U-101:O2' A-219:O2' C-274:C1' C-274:O2	0.0917342	0.205776	Water binding site not found in any cryoEM maps.
U-292:OP	0.0917342	0.24	Water binding site not found in any cryoEM maps.
G-82:N7	0.0915721	0.186747	Water binding site not found in any cryoEM maps.
A-207:C3' A-207:O3' A-207:C2' A-207:O2'	0.0915721	0.351254	Water binding site not found in any cryoEM maps.
U-376:O2'	0.09141	0.13253	Water binding site not found in any cryoEM maps.
C-320:OP	0.0910859	0.142857	Water binding site not found in any cryoEM maps.
U-258:P U-258:OP U-258:OP U-258:O5' U-258:C5' U-258:C3' U-259:OP U-259:C5 U-259:C6 C-260:C2' C-260:O2'	0.0910859	0.665	Water binding site not found in any cryoEM maps.
U-305:O2	0.0910859	0.210843	Water binding site not found in any cryoEM maps.
C-223:O4'	0.0909238	0.182073	Water binding site not found in any cryoEM maps.
U-168:OP A-183:C8 A-183:N7 G-188:O6	0.0909238	0.305	Water binding site not found in any cryoEM maps.
A-351:OP A-352:C8	0.0907618	0.18	Water binding site not found in any cryoEM maps.
G-119:O3' U-120:P U-120:OP	0.0907618	0.165	Water binding site not found in any cryoEM maps.
G-254:N7	0.0905997	0.212996	Water binding site not found in any cryoEM maps.
G-27:O6	0.0902755	0.174699	Water binding site not found in any cryoEM maps.
A-122:N1 A-122:C2 A-122:N3 A-198:C6 A-198:N6 A-198:N1 A-198:C2	0.0893031	0.2025	Water binding site not found in any cryoEM maps.
G-335:P G-335:OP G-335:O5' G-335:C5' C-336:OP	0.089141	0.132616	Water binding site not found in any cryoEM maps.
G-51:OP	0.0888169	0.170732	Water binding site not found in any cryoEM maps.
G-220:O3' U-221:P U-221:OP	0.0888169	0.197133	Water binding site not found in any cryoEM maps.
A-231:OP A-231:O5'	0.0886548	0.12605	Water binding site not found in any cryoEM maps.
C-332:O2'	0.0884927	0.187013	Water binding site not found in any cryoEM maps.
U-43:O2 G-44:C4' G-44:O4' G-44:O2' G-44:C1'	0.0884927	0.156627	Water binding site not found in any cryoEM maps.
G-111:O3' G-112:OP	0.0883306	0.215	Water binding site not found in any cryoEM maps.
C-353:O2'	0.0883306	0.115	Water binding site not found in any cryoEM maps.
U-389:C2' U-389:N1 U-389:C5 U-389:C6 A-390:C8 A-390:N7	0.0880065	0.180723	Water binding site not found in any cryoEM maps.
G-83:C8 G-83:N7 G-83:C5	0.0878444	0.1425	Water binding site not found in any cryoEM maps.
U-372:OP	0.0871961	0.265	Water binding site not found in any cryoEM maps.
A-70:O3' A-70:O2'	0.087034	0.1575	Water binding site not found in any cryoEM maps.
A-53:C8 A-53:N7 A-53:C5	0.086872	0.145	Water binding site not found in any cryoEM maps.
A-374:OP U-375:OP	0.086872	0.15443	Water binding site not found in any cryoEM maps.
G-328:OP	0.086872	0.160401	Water binding site not found in any cryoEM maps.
U-287:O3'	0.0867099	0.182292	Water binding site not found in any cryoEM maps.
C-154:P C-154:OP	0.0867099	0.35122	Water binding site not found in any cryoEM maps.
A-72:C8 A-72:N7 C-81:C2' C-81:O2' C-81:O2	0.0867099	0.215686	Water binding site not found in any cryoEM maps.
A-214:OP A-214:O5' A-214:C3' G-215:P G-215:OP	0.0865478	0.195	Water binding site not found in any cryoEM maps.
G-212:P G-212:OP G-212:OP	0.0863857	0.2925	Water binding site not found in any cryoEM maps.
U-340:O3' U-340:O2'	0.0863857	0.185	Water binding site not found in any cryoEM maps.
A-192:O2' C-193:O4'	0.0862237	0.122078	Water binding site not found in any cryoEM maps.
U-107:O3' G-108:P G-108:OP G-108:OP	0.0860616	0.165854	Water binding site not found in any cryoEM maps.
C-60:OP	0.0860616	0.1575	Water binding site not found in any cryoEM maps.
G-174:N3	0.0860616	0.22	Water binding site not found in any cryoEM maps.
G-82:N7 G-82:C5 G-82:O6	0.0860616	0.144578	Water binding site not found in any cryoEM maps.
A-314:OP A-314:C8 C-315:C4 C-315:C5 G-406:N1 G-406:N2	0.0855754	0.202597	Water binding site not found in any cryoEM maps.
U-322:O2' G-327:N2	0.0854133	0.2575	Water binding site not found in any cryoEM maps.
C-41:OP A-42:C6 A-42:N6	0.0852512	0.2675	Water binding site not found in any cryoEM maps.
G-328:C8 G-328:N7 G-328:C5	0.0850891	0.17	Water binding site not found in any cryoEM maps.
G-288:P G-288:OP	0.0850891	0.1425	Water binding site not found in any cryoEM maps.
G-73:C8 G-73:N7 G-73:C5	0.0850891	0.162455	Water binding site not found in any cryoEM maps.
A-214:N9 A-214:C8 A-214:N7 A-214:C5 A-214:C6 A-214:C4 G-215:C8 G-215:N7 G-215:C5 G-215:C6 G-215:O6	0.0850891	0.153247	Water binding site not found in any cryoEM maps.
C-208:N3 C-208:C4 C-208:N4 C-208:C5 C-209:C4 C-209:N4 C-209:C5 U-305:N3 U-305:C4 U-305:O4	0.084765	0.29	Water binding site not found in any cryoEM maps.
G-303:O3' A-304:P A-304:OP A-304:OP A-306:OP	0.0846029	0.37	Water binding site not found in any cryoEM maps.
U-305:P U-305:OP U-305:OP U-305:O5' U-305:C5'	0.0846029	0.180723	Water binding site not found in any cryoEM maps.
A-69:C6 A-69:N6	0.0844408	0.165	Water binding site not found in any cryoEM maps.
A-207:C5' A-207:C4' A-207:O4'	0.0841167	0.1575	Water binding site not found in any cryoEM maps.
A-90:C2' A-90:O2' A-90:C1'	0.0837925	0.216606	Water binding site not found in any cryoEM maps.
A-210:OP A-210:OP	0.0831442	0.469314	Water binding site not found in any cryoEM maps.
U-287:O2'	0.0829822	0.15	Water binding site not found in any cryoEM maps.
A-351:C8 A-351:N7 A-351:C5 A-352:C8 A-352:N7 A-352:C5	0.0828201	0.205	Water binding site not found in any cryoEM maps.
G-169:OP G-169:O5' A-171:N6	0.0824959	0.307229	Water binding site not found in any cryoEM maps.
A-90:O4' A-90:O2' A-90:C1'	0.0824959	0.185	Water binding site not found in any cryoEM maps.
G-118:C2' G-118:O2' U-326:O2'	0.0824959	0.1725	Water binding site not found in any cryoEM maps.
U-273:OP	0.0823339	0.397403	Water binding site found in both cryoEM maps.
A-286:N7 U-287:O4	0.0823339	0.136709	Water binding site not found in any cryoEM maps.
U-106:N3 A-306:N6	0.0823339	0.172043	Water binding site not found in any cryoEM maps.
C-296:OP	0.0820097	0.179688	Water binding site not found in any cryoEM maps.
A-198:C2 A-198:N3	0.0820097	0.144578	Water binding site not found in any cryoEM maps.
U-402:P U-402:OP U-402:OP U-403:O2'	0.0818476	0.275949	Water binding site not found in any cryoEM maps.
G-337:C8 G-337:N7	0.0816856	0.1425	Water binding site not found in any cryoEM maps.
U-168:OP A-183:N7 A-183:C6 A-183:N6	0.0815235	0.285	Water binding site not found in any cryoEM maps.
G-344:O3' U-345:P U-345:OP U-345:OP	0.0813614	0.2275	Water binding site not found in any cryoEM maps.
[truncated: 853 more rows]

## Sheet: SourceDataFile3
RNA atoms bound	Average occupancy in MD simulation	Maximum occupancy in one MD simulation	Agreement with SWIM/cryo-EM
A-183:OP A-184:OP A-186:OP	0.992622	1	Magnesium ion binding site found in both cryoEM maps.
A-173:OP	0.955128	1	Magnesium ion binding site found in only one cryoEM map.
A-184:OP A-186:OP	0.943154	1	Magnesium ion binding site found in both cryoEM maps.
U-258:OP	0.850145	1	Magnesium ion binding site found in both cryoEM maps.
G-282:OP	0.718674	0.9275	Magnesium ion binding site not found in any cryoEM maps.
A-256:OP U-273:OP	0.678399	0.98917	Magnesium ion binding site found in both cryoEM maps.
U-307:OP A-308:OP	0.61103	0.95122	Magnesium ion binding site found in both cryoEM maps.
C-211:OP	0.585027	0.989529	Binding site found in both cryoEM maps as a water binding site.
A-97:OP	0.342042	0.978437	Magnesium ion binding site found in both cryoEM maps.
A-125:OP	0.216739	0.84	Magnesium ion binding site not found in any cryoEM maps.
A-97:OP	0.213474	0.8175	Magnesium ion binding site not found in any cryoEM maps.
A-225:OP	0.189284	0.396226	Magnesium ion binding site not found in any cryoEM maps.
A-35:OP	0.167876	0.957179	Magnesium ion binding site not found in any cryoEM maps.
G-111:OP	0.158684	0.473684	Magnesium ion binding site not found in any cryoEM maps.
C-138:OP	0.150581	0.802005	Magnesium ion binding site not found in any cryoEM maps.
U-101:O4	0.121916	0.927318	Magnesium ion binding site not found in any cryoEM maps.
C-229:OP	0.100387	0.616352	Magnesium ion binding site not found in any cryoEM maps.
C-332:OP C-332:OP	0.0905902	0.952077	Magnesium ion binding site not found in any cryoEM maps.
C-266:OP	0.0905902	0.663551	Magnesium ion binding site not found in any cryoEM maps.
G-344:OP	0.0899855	0.671679	Magnesium ion binding site not found in any cryoEM maps.
G-220:OP	0.0870827	0.662069	Magnesium ion binding site not found in any cryoEM maps.
C-128:OP	0.0826076	0.819315	Magnesium ion binding site not found in any cryoEM maps.
C-216:OP	0.0804306	0.867168	Magnesium ion binding site not found in any cryoEM maps.
A-140:OP	0.079342	0.722045	Magnesium ion binding site not found in any cryoEM maps.
A-125:OP	0.0714804	0.478697	Magnesium ion binding site not found in any cryoEM maps.
C-262:OP	0.0705128	0.9625	Magnesium ion binding site not found in any cryoEM maps.
U-142:OP	0.070029	0.831933	Magnesium ion binding site not found in any cryoEM maps.
A-269:OP	0.0690614	0.765743	Magnesium ion binding site not found in any cryoEM maps.
U-259:OP	0.0671263	1	Magnesium ion binding site found in only one cryoEM map.
C-109:OP	0.0668844	0.7525	Magnesium ion binding site found in only one cryoEM map.
G-181:OP	0.0656749	0.817043	Magnesium ion binding site not found in any cryoEM maps.
U-247:OP	0.0642235	0.84131	Magnesium ion binding site not found in any cryoEM maps.
A-28:OP A-95:OP	0.0601113	0.8675	Magnesium ion binding site found in only one cryoEM map.
U-49:OP	0.0598694	0.694704	Magnesium ion binding site not found in any cryoEM maps.
G-126:OP	0.0517658	0.698795	Magnesium ion binding site not found in any cryoEM maps.
A-104:OP	0.0515239	0.610592	Magnesium ion binding site found in only one cryoEM map.
U-305:OP	0.0504354	0.99361	Magnesium ion binding site found in only one cryoEM map.
U-259:OP	0.0485002	0.81203	Magnesium ion binding site not found in any cryoEM maps.
A-140:OP	0.0481374	0.380062	Magnesium ion binding site not found in any cryoEM maps.
G-215:OP	0.0478955	0.511182	Binding site found in both cryoEM maps as a water binding site.
U-258:OP	0.0477746	0.587859	Magnesium ion binding site not found in any cryoEM maps.
G-126:OP	0.0472908	0.735	Magnesium ion binding site not found in any cryoEM maps.
G-188:OP	0.0464441	0.553459	Binding site found in only one cryoEM map as a water binding site.
A-284:N7	0.044388	0.345865	Magnesium ion binding site not found in any cryoEM maps.
A-230:OP	0.0439042	0.6575	Magnesium ion binding site not found in any cryoEM maps.
A-286:OP	0.0436623	0.8975	Magnesium ion binding site not found in any cryoEM maps.
G-234:OP	0.0434204	0.503759	Magnesium ion binding site not found in any cryoEM maps.
G-257:OP	0.0429366	0.754386	Magnesium ion binding site not found in any cryoEM maps.
G-212:OP	0.0417271	0.373802	Magnesium ion binding site not found in any cryoEM maps.
U-106:OP	0.0405177	0.839599	Magnesium ion binding site not found in any cryoEM maps.
A-94:OP	0.0394291	0.904762	Magnesium ion binding site not found in any cryoEM maps.
G-174:OP	0.0393082	0.81	Magnesium ion binding site not found in any cryoEM maps.
C-143:OP	0.0389453	0.801008	Magnesium ion binding site not found in any cryoEM maps.
G-100:OP	0.0370102	0.909657	Magnesium ion binding site not found in any cryoEM maps.
G-32:OP	0.0364054	0.378446	Magnesium ion binding site not found in any cryoEM maps.
G-328:OP	0.0362845	0.571788	Magnesium ion binding site not found in any cryoEM maps.
G-288:OP	0.0356797	0.7175	Magnesium ion binding site not found in any cryoEM maps.
A-214:OP	0.0354378	0.827476	Binding site found in only one cryoEM map as a water binding site.
G-169:OP	0.034954	0.638554	Magnesium ion binding site not found in any cryoEM maps.
A-103:OP	0.0339865	0.70529	Magnesium ion binding site found in only one cryoEM map.
A-140:OP	0.0337446	0.3625	Magnesium ion binding site not found in any cryoEM maps.
U-295:OP	0.0313256	0.827476	Magnesium ion binding site not found in any cryoEM maps.
U-322:OP	0.0301161	0.32	Magnesium ion binding site not found in any cryoEM maps.
A-66:OP	0.0299952	0.3475	Magnesium ion binding site not found in any cryoEM maps.
A-113:OP	0.0293904	0.26	Magnesium ion binding site not found in any cryoEM maps.
A-265:OP	0.0281809	0.316527	Magnesium ion binding site not found in any cryoEM maps.
G-280:OP	0.0281809	0.463476	Magnesium ion binding site not found in any cryoEM maps.
C-262:OP	0.0264877	0.5475	Magnesium ion binding site not found in any cryoEM maps.
C-298:OP	0.0252782	0.52381	Magnesium ion binding site not found in any cryoEM maps.
U-348:OP	0.0251572	0.348371	Magnesium ion binding site not found in any cryoEM maps.
C-166:OP	0.0240687	0.830189	Magnesium ion binding site not found in any cryoEM maps.
A-218:OP	0.0238268	0.255591	Magnesium ion binding site not found in any cryoEM maps.
C-60:OP	0.0235849	0.488722	Magnesium ion binding site not found in any cryoEM maps.
U-389:OP	0.021045	0.2	Magnesium ion binding site not found in any cryoEM maps.
U-228:OP	0.020924	0.484594	Magnesium ion binding site not found in any cryoEM maps.
C-213:OP	0.0199565	0.236776	Binding site found in only one cryoEM map as a water binding site.
A-252:OP	0.0198355	0.498195	Magnesium ion binding site not found in any cryoEM maps.
U-107:OP	0.0191098	0.395	Magnesium ion binding site not found in any cryoEM maps.
G-141:OP	0.0181422	0.417367	Magnesium ion binding site not found in any cryoEM maps.
G-242:OP	0.0176584	0.18	Magnesium ion binding site not found in any cryoEM maps.
G-150:N7	0.0169328	0.26817	Binding site found in only one cryoEM map as a water binding site.
U-241:OP	0.0160861	0.282913	Magnesium ion binding site not found in any cryoEM maps.
A-354:OP	0.0160861	0.433735	Magnesium ion binding site not found in any cryoEM maps.
G-32:OP	0.0160861	0.28754	Magnesium ion binding site not found in any cryoEM maps.
A-268:OP	0.0157233	0.361345	Binding site found in only one cryoEM map as a water binding site.
A-325:OP	0.0148766	0.344538	Magnesium ion binding site not found in any cryoEM maps.
U-202:O4	0.0142719	0.313725	Binding site found in only one cryoEM map as a water binding site.
A-231:OP	0.0141509	0.692771	Magnesium ion binding site not found in any cryoEM maps.
U-356:OP	0.0135462	0.2775	Magnesium ion binding site not found in any cryoEM maps.
A-269:OP	0.0130624	0.182109	Binding site found in only one cryoEM map as a water binding site.
U-177:OP	0.0130624	0.2675	Magnesium ion binding site not found in any cryoEM maps.
C-154:OP	0.0129415	0.273171	Magnesium ion binding site not found in any cryoEM maps.
C-216:OP	0.0128205	0.2075	Magnesium ion binding site not found in any cryoEM maps.
U-157:OP	0.0125786	0.291317	Magnesium ion binding site not found in any cryoEM maps.
C-316:OP	0.0124577	0.320872	Magnesium ion binding site not found in any cryoEM maps.
A-354:OP	0.0124577	0.222892	Magnesium ion binding site not found in any cryoEM maps.
C-353:OP	0.0123367	0.255	Magnesium ion binding site not found in any cryoEM maps.
U-401:OP	0.0122158	0.213033	Magnesium ion binding site not found in any cryoEM maps.
G-360:OP	0.011611	0.268908	Binding site found in both cryoEM maps as a water binding site.
A-304:P A-304:OP A-304:OP	0.0113691	0.214106	Magnesium ion binding site not found in any cryoEM maps.
U-305:OP	0.0111272	0.231738	Binding site found in only one cryoEM map as a water binding site.
C-213:OP	0.0110063	0.1625	Magnesium ion binding site not found in any cryoEM maps.
A-269:OP	0.0110063	0.093199	Magnesium ion binding site not found in any cryoEM maps.
U-379:OP	0.0104015	0.172524	Magnesium ion binding site not found in any cryoEM maps.
U-267:OP	0.00858732	0.1375	Binding site found in both cryoEM maps as a water binding site.
U-323:O4	0.00846638	0.165414	Magnesium ion binding site not found in any cryoEM maps.
U-179:OP	0.00834543	0.1725	Magnesium ion binding site not found in any cryoEM maps.
U-84:OP	0.00822448	0.165414	Magnesium ion binding site not found in any cryoEM maps.
A-387:OP	0.00822448	0.160976	Magnesium ion binding site not found in any cryoEM maps.
U-259:OP	0.00822448	0.170426	Magnesium ion binding site not found in any cryoEM maps.
G-215:OP	0.00798258	0.162939	Binding site found in both cryoEM maps as a water binding site.
G-358:OP	0.00774069	0.164921	Magnesium ion binding site not found in any cryoEM maps.
G-288:OP	0.00774069	0.16	Magnesium ion binding site not found in any cryoEM maps.
A-38:OP	0.00749879	0.373494	Magnesium ion binding site not found in any cryoEM maps.
A-225:OP	0.00737784	0.15	Magnesium ion binding site not found in any cryoEM maps.
A-373:OP	0.00725689	0.151832	Magnesium ion binding site not found in any cryoEM maps.
U-397:OP	0.00665215	0.1375	Magnesium ion binding site not found in any cryoEM maps.
C-45:OP	0.0065312	0.135	Magnesium ion binding site not found in any cryoEM maps.
A-64:OP	0.00641026	0.0675	Magnesium ion binding site not found in any cryoEM maps.
U-259:O4	0.00592646	0.122807	Magnesium ion binding site not found in any cryoEM maps.
G-251:OP	0.00580552	0.12	Magnesium ion binding site not found in any cryoEM maps.
U-185:OP	0.00568457	0.1175	Magnesium ion binding site found in only one cryoEM map.
C-298:OP	0.00556362	0.115288	Magnesium ion binding site not found in any cryoEM maps.
C-316:OP	0.00556362	0.124611	Magnesium ion binding site not found in any cryoEM maps.
G-58:OP	0.00532172	0.045	Magnesium ion binding site not found in any cryoEM maps.
G-344:OP	0.00532172	0.0585366	Magnesium ion binding site not found in any cryoEM maps.
C-60:OP	0.00520077	0.1075	Magnesium ion binding site found in only one cryoEM map.
G-328:N7	0.00483793	0.0726817	Magnesium ion binding site not found in any cryoEM maps.
G-126:OP	0.00483793	0.092437	Magnesium ion binding site not found in any cryoEM maps.
G-212:OP	0.00471698	0.0802005	Magnesium ion binding site found in only one cryoEM map.
C-154:OP	0.00459603	0.0926829	Magnesium ion binding site not found in any cryoEM maps.
U-249:OP	0.00459603	0.0994764	Magnesium ion binding site not found in any cryoEM maps.
A-57:OP	0.00447508	0.222892	Magnesium ion binding site not found in any cryoEM maps.
A-301:OP	0.00447508	0.105919	Magnesium ion binding site not found in any cryoEM maps.
A-269:OP	0.00435414	0.0755668	Binding site found in only one cryoEM map as a water binding site.
G-344:OP	0.00411224	0.0453401	Magnesium ion binding site not found in any cryoEM maps.
G-58:OP	0.00411224	0.0314136	Magnesium ion binding site not found in any cryoEM maps.
G-92:OP	0.00399129	0.0425	Magnesium ion binding site not found in any cryoEM maps.
C-266:OP	0.00387034	0.0255591	Binding site found in only one cryoEM map as a water binding site.
U-393:OP	0.00387034	0.0775	Magnesium ion binding site not found in any cryoEM maps.
A-396:OP	0.0037494	0.0448179	Magnesium ion binding site not found in any cryoEM maps.
G-395:P G-395:OP G-395:OP	0.0032656	0.0675	Magnesium ion binding site not found in any cryoEM maps.
U-106:O4	0.0032656	0.0588235	Binding site found in only one cryoEM map as a water binding site.
U-52:OP	0.00314465	0.0672269	Magnesium ion binding site not found in any cryoEM maps.
A-314:OP	0.00290276	0.150943	Magnesium ion binding site not found in any cryoEM maps.
A-265:OP	0.00278181	0.158621	Magnesium ion binding site not found in any cryoEM maps.
A-343:OP	0.00266086	0.055	Magnesium ion binding site not found in any cryoEM maps.
G-251:OP	0.00266086	0.055	Magnesium ion binding site not found in any cryoEM maps.
A-304:OP	0.00266086	0.0302267	Magnesium ion binding site found in only one cryoEM map.
A-114:OP	0.00253991	0.0280112	Magnesium ion binding site not found in any cryoEM maps.
A-31:OP	0.00253991	0.0525	Magnesium ion binding site not found in any cryoEM maps.
C-154:OP	0.00241896	0.0487805	Magnesium ion binding site not found in any cryoEM maps.
A-207:C2' A-207:O2'	0.00241896	0.075188	Magnesium ion binding site not found in any cryoEM maps.
A-324:OP	0.00229802	0.05919	Magnesium ion binding site not found in any cryoEM maps.
C-213:OP	0.00217707	0.0375	Magnesium ion binding site not found in any cryoEM maps.
G-360:OP	0.00169328	0.0392157	Magnesium ion binding site not found in any cryoEM maps.
U-397:OP	0.00169328	0.03	Magnesium ion binding site not found in any cryoEM maps.
A-343:OP	0.00157233	0.0275	Magnesium ion binding site not found in any cryoEM maps.
U-179:OP	0.00145138	0.03	Magnesium ion binding site not found in any cryoEM maps.
G-181:OP	0.00145138	0.0150376	Magnesium ion binding site not found in any cryoEM maps.
U-294:OP	0.00133043	0.0225	Magnesium ion binding site not found in any cryoEM maps.
G-201:OP	0.00133043	0.0439024	Magnesium ion binding site not found in any cryoEM maps.
U-185:OP	0.00133043	0.0275	Magnesium ion binding site not found in any cryoEM maps.
U-333:OP	0.00120948	0.0251889	Magnesium ion binding site not found in any cryoEM maps.
U-120:O4	0.00108853	0.0121212	Magnesium ion binding site not found in any cryoEM maps.
U-228:OP	0.00108853	0.0252101	Magnesium ion binding site not found in any cryoEM maps.
A-396:OP	0.000967586	0.0243902	Magnesium ion binding site not found in any cryoEM maps.
U-228:OP	0.000967586	0.022409	Magnesium ion binding site not found in any cryoEM maps.
A-304:OP A-306:OP	0.000846638	0.0097561	Magnesium ion binding site found in both cryoEM maps.
A-387:OP A-387:OP	0.000846638	0.0176322	Magnesium ion binding site not found in any cryoEM maps.
G-150:O6	0.000846638	0.015	Binding site found in only one cryoEM map as a water binding site.
G-275:OP	0.000846638	0.0377358	Binding site found in both cryoEM maps as a water binding site.
G-201:OP U-202:OP	0.000846638	0.0155763	Magnesium ion binding site not found in any cryoEM maps.
C-143:OP	0.000725689	0.0151134	Magnesium ion binding site not found in any cryoEM maps.
G-346:OP	0.000725689	0.0292683	Magnesium ion binding site not found in any cryoEM maps.
A-387:OP	0.000604741	0.00503778	Magnesium ion binding site not found in any cryoEM maps.
U-63:OP	0.000483793	0.0100251	Magnesium ion binding site not found in any cryoEM maps.
C-209:C5 C-209:C6	0.000483793	0.0144404	Magnesium ion binding site not found in any cryoEM maps.
A-339:OP	0.000362845	0.00606061	Magnesium ion binding site not found in any cryoEM maps.
G-201:OP	0.000362845	0.00487805	Magnesium ion binding site not found in any cryoEM maps.
G-313:OP	0.000362845	0.00755668	Magnesium ion binding site not found in any cryoEM maps.
U-253:O4	0.000362845	0.0075188	Magnesium ion binding site not found in any cryoEM maps.
U-389:OP	0.000362845	0.005	Magnesium ion binding site not found in any cryoEM maps.
G-181:O6	0.000362845	0.00638978	Magnesium ion binding site not found in any cryoEM maps.
G-251:OP	0.000362845	0.0075	Magnesium ion binding site not found in any cryoEM maps.
U-106:OP	0.000241896	0.00501253	Binding site found in both cryoEM maps as a water binding site.
G-288:OP	0.000241896	0.005	Magnesium ion binding site not found in any cryoEM maps.
G-363:O6	0.000241896	0.00606061	Magnesium ion binding site not found in any cryoEM maps.
C-154:OP	0.000241896	0.0025	Magnesium ion binding site not found in any cryoEM maps.
U-241:OP	0.000241896	0.00606061	Magnesium ion binding site not found in any cryoEM maps.
G-338:O6	0.000241896	0.00280112	Magnesium ion binding site not found in any cryoEM maps.
A-94:OP	0.000241896	0.00560224	Magnesium ion binding site not found in any cryoEM maps.
U-144:OP	0.000241896	0.00628931	Magnesium ion binding site not found in any cryoEM maps.
A-218:OP	0.000241896	0.00503778	Magnesium ion binding site not found in any cryoEM maps.
G-188:O6	0.000241896	0.0037594	Magnesium ion binding site found in only one cryoEM map.
U-238:OP	0.000241896	0.005	Magnesium ion binding site not found in any cryoEM maps.
U-348:O4	0.000241896	0.00251889	Magnesium ion binding site not found in any cryoEM maps.
U-333:OP	0.000241896	0.00503778	Magnesium ion binding site not found in any cryoEM maps.
A-369:OP	0.000241896	0.00280112	Magnesium ion binding site not found in any cryoEM maps.
A-192:OP	0.000241896	0.00280112	Magnesium ion binding site not found in any cryoEM maps.
U-177:OP	0.000120948	0.00251889	Magnesium ion binding site not found in any cryoEM maps.
A-369:OP	0.000120948	0.00251889	Magnesium ion binding site not found in any cryoEM maps.
A-283:OP	0.000120948	0.00606061	Magnesium ion binding site not found in any cryoEM maps.
A-283:OP	0.000120948	0.00606061	Magnesium ion binding site not found in any cryoEM maps.
A-283:N7	0.000120948	0.00251889	Magnesium ion binding site not found in any cryoEM maps.
G-118:C8 G-118:N7	0.000120948	0.00606061	Magnesium ion binding site not found in any cryoEM maps.
G-26:O3' G-27:P G-27:OP G-27:OP	0.000120948	0.0060241	Magnesium ion binding site not found in any cryoEM maps.
A-304:P A-304:OP	0.000120948	0.0060241	Magnesium ion binding site not found in any cryoEM maps.
A-263:O2'	0.000120948	0.0060241	Magnesium ion binding site not found in any cryoEM maps.
U-326:OP	0.000120948	0.0025	Magnesium ion binding site not found in any cryoEM maps.
C-109:OP	0.000120948	0.0025	Magnesium ion binding site not found in any cryoEM maps.
A-38:OP	0.000120948	0.00487805	Magnesium ion binding site not found in any cryoEM maps.
C-203:OP	0.000120948	0.0025	Magnesium ion binding site not found in any cryoEM maps.
U-259:OP	0.000120948	0.00250627	Magnesium ion binding site not found in any cryoEM maps.
G-312:OP	0.000120948	0.00250627	Magnesium ion binding site not found in any cryoEM maps.
G-58:OP	0.000120948	0.00319489	Magnesium ion binding site not found in any cryoEM maps.
U-33:OP C-298:C2' C-298:O2'	0.000120948	0.00251889	Magnesium ion binding site not found in any cryoEM maps.
G-275:O2'	0.000120948	0.00487805	Magnesium ion binding site not found in any cryoEM maps.
C-60:OP	0.000120948	0.0025	Binding site found in only one cryoEM map as a water binding site.
G-180:OP	0.000120948	0.00361011	Magnesium ion binding site not found in any cryoEM maps.
U-243:O4	0.000120948	0.0026178	Magnesium ion binding site not found in any cryoEM maps.
G-176:O6	0.000120948	0.00311526	Magnesium ion binding site not found in any cryoEM maps.
U-182:OP	0.000120948	0.0025	Magnesium ion binding site not found in any cryoEM maps.
A-66:OP	0.000120948	0.0025	Magnesium ion binding site not found in any cryoEM maps.
U-155:OP	0.000120948	0.0025	Magnesium ion binding site not found in any cryoEM maps.
U-323:C4 U-323:O4	0.000120948	0.00250627	Magnesium ion binding site not found in any cryoEM maps.
U-323:O4	0.000120948	0.00250627	Magnesium ion binding site not found in any cryoEM maps.
A-172:OP	0.000120948	0.00280112	Magnesium ion binding site not found in any cryoEM maps.
G-158:OP	0.000120948	0.00280112	Magnesium ion binding site not found in any cryoEM maps.
U-305:OP	0.000120948	0.00269542	Magnesium ion binding site found in only one cryoEM map.
U-365:OP	0.000120948	0.0025	Magnesium ion binding site not found in any cryoEM maps.
A-88:OP	0.000120948	0.00628931	Magnesium ion binding site not found in any cryoEM maps.
U-372:OP	0.000120948	0.00628931	Magnesium ion binding site not found in any cryoEM maps.
C-189:OP	0.000120948	0.00361011	Magnesium ion binding site not found in any cryoEM maps.
A-35:OP	0.000120948	0.0025	Magnesium ion binding site not found in any cryoEM maps.
G-150:O6	0.000120948	0.0025	Magnesium ion binding site not found in any cryoEM maps.
U-205:O4	0.000120948	0.00280112	Magnesium ion binding site not found in any cryoEM maps.
A-225:OP	0.000120948	0.0025	Magnesium ion binding site not found in any cryoEM maps.
U-36:O4	0.000120948	0.00280112	Magnesium ion binding site not found in any cryoEM maps.
U-317:OP	0.000120948	0.0025	Magnesium ion binding site not found in any cryoEM maps.
